# Supplementary material for: Risk factors for disruptions in tuberculosis care in Uganda during the COVID-19 pandemic
Source: PLOS Glob Public Health. 2023 Jun 2;3(6):e0001573. doi: 10.1371/journal.pgph.0001573 (PMC10237487; doi:10.1371/journal.pgph.0001573)
Supplement: S1 Data — (CSV) [file pgph.0001573.s001.csv]

Event Name	Subject Study Site:	Please list multiple sites separated by comma or site not listed above.	Date of chart abstraction.	Please tick all events related to tuberculosis that occurred for this subject since September, 2019	During what time period was the patient diagnosed with tuberculosis	Age	Gender	Is there a mobile phone number available for the patient?	Is there a friend or relative listed who can be contacted to reach the subject?	What is their relationship to the patient?	Complete?	Is the subject still alive?	Reason participant has declined to consent:	Consent has been read out to the participant	Consent has been obtained	Complete?	Please tick all events related to tuberculosis that occurred for this subject since September, 2019 (choice=Diagnosed with tuberculosis)	Please tick all events related to tuberculosis that occurred for this subject since September, 2019 (choice=Visited tuberculosis clinic)	Please tick all events related to tuberculosis that occurred for this subject since September, 2019 (choice=Missed a tuberculosis clinic appointment)	Please tick all events related to tuberculosis that occurred for this subject since September, 2019 (choice=Admitted to tuberculosis inpatient ward)	Has the patient been diagnosed with tuberculosis more than once?	Approximately what year was the patient first diagnosed with tuberculosis?	How many times has the patient been diagnosed with tuberculosis?	During what time period was the patient diagnosed with tuberculosis	Where was the subject diagnosed with pulmonary tuberculosis during the study period?	Please enter the type of the other facility:	What Clinic or Hospital diagnosed the patient with tuberculosis?	Please type the name of the other clinic or facility where the subject was diagnosed with TB	About how long did you feel sick before you were diagnosed with tuberculosis?	About how many times while you were sick did you go to a clinic or hospital before you were diagnosed with tuberculosis?	Please select anything below that you feel may have delayed getting your diagnosis of TB or made getting diagnosed difficult ? (choice=Transportation to clinics or doctors)	Please select anything below that you feel may have delayed getting your diagnosis of TB or made getting diagnosed difficult ? (choice=Distance to clinics or doctors)	Please select anything below that you feel may have delayed getting your diagnosis of TB or made getting diagnosed difficult ? (choice=The cost of clinics or doctors)	Please select anything below that you feel may have delayed getting your diagnosis of TB or made getting diagnosed difficult ? (choice=Lack of doctors or clinics who you thought could see you)	Please select anything below that you feel may have delayed getting your diagnosis of TB or made getting diagnosed difficult ? (choice=Busy with work)	Please select anything below that you feel may have delayed getting your diagnosis of TB or made getting diagnosed difficult ? (choice=Busy with family obligations (child care, caring for a mother or father etc.))	Please select anything below that you feel may have delayed getting your diagnosis of TB or made getting diagnosed difficult ? (choice=Your physical condition or sickness)	Please select anything below that you feel may have delayed getting your diagnosis of TB or made getting diagnosed difficult ? (choice=No family or friends to help you get to the doctor or clinic)	Please select anything below that you feel may have delayed getting your diagnosis of TB or made getting diagnosed difficult ? (choice=Not sure that a doctor or clinic would help)	Please select anything below that you feel may have delayed getting your diagnosis of TB or made getting diagnosed difficult ? (choice=Concern about going to see a doctor or go to a clinic)	Please select anything below that you feel may have delayed getting your diagnosis of TB or made getting diagnosed difficult ? (choice=Worry about getting another disease if you went to a doctor or clinic)	Please select anything below that you feel may have delayed getting your diagnosis of TB or made getting diagnosed difficult ? (choice=Tried other medicine such as traditional medicine or herbs first)	Please select anything below that you feel may have delayed getting your diagnosis of TB or made getting diagnosed difficult ? (choice=There wasnt anything that made it hard to get diagnosed with tuberculosis)	Please select anything below that you feel may have delayed getting your diagnosis of TB or made getting diagnosed difficult ? (choice=Other reason not related to above)	Please list other things that made getting diagnosed with tuberculosis difficult?	During what time period did the patient attend TB clinic, please check all that apply. (choice=Prior to March 15th, 2020)	During what time period did the patient attend TB clinic, please check all that apply. (choice=March 15th-June, 2020)	During what time period did the patient attend TB clinic, please check all that apply. (choice=July, 2020 or after)	During what time period did the patient attend TB clinic, please check all that apply. (choice=None of these time periods)
Screening Data	Kisenyi Health Center IV		6/1/2021			24	Female	Yes	Yes	Other family	Complete	Yes		Yes	Yes	Complete
Study Data																	Unchecked	Unchecked	Unchecked	Unchecked											Unchecked	Unchecked	Unchecked	Unchecked	Unchecked	Unchecked	Unchecked	Unchecked	Unchecked	Unchecked	Unchecked	Unchecked	Unchecked	Unchecked		Unchecked	Unchecked	Unchecked	Unchecked
Screening Data	Jinja Referral Hospital		7/20/2021	Admitted to tuberculosis inpatient ward	March 15th - June, 2020	26	Male	Yes	No	Other family	Complete	Yes		Yes	Yes	Complete
Study Data																	Unchecked	Unchecked	Unchecked	Checked	No										Unchecked	Unchecked	Unchecked	Unchecked	Unchecked	Unchecked	Unchecked	Unchecked	Unchecked	Unchecked	Unchecked	Unchecked	Unchecked	Unchecked		Unchecked	Unchecked	Unchecked	Unchecked
Screening Data	Jinja Referral Hospital		7/20/2021	Admitted to tuberculosis inpatient ward	September, 2019 - March, 15th, 2020	22	Male	No	Yes	Other family	Complete	Yes	Treatment supporter not near the participant	No	No	Complete
Screening Data	Jinja Referral Hospital		7/20/2021	Admitted to tuberculosis inpatient ward	March 15th - June, 2020	30	Female	Yes	Yes	Friend	Complete	Yes		Yes	Yes	Complete
Study Data																	Unchecked	Unchecked	Unchecked	Checked	No										Unchecked	Unchecked	Unchecked	Unchecked	Unchecked	Unchecked	Unchecked	Unchecked	Unchecked	Unchecked	Unchecked	Unchecked	Unchecked	Unchecked		Unchecked	Unchecked	Unchecked	Unchecked
Screening Data	Jinja Referral Hospital		7/20/2021	Admitted to tuberculosis inpatient ward	March 15th - June, 2020	28	Female	Yes	Yes	Other family	Complete	Yes	All available phone contacts are off	No	No	Complete
Screening Data	Jinja Referral Hospital		7/20/2021	Admitted to tuberculosis inpatient ward	After June 2020	22	Female	Yes	Yes	Friend	Complete	No		No	No	Complete
Screening Data	Jinja Referral Hospital		7/20/2021	Admitted to tuberculosis inpatient ward	March 15th - June, 2020	44	Female	Yes	Yes	Other family	Complete	Yes		Yes	Yes	Complete
Study Data																	Unchecked	Unchecked	Unchecked	Checked	No										Unchecked	Unchecked	Unchecked	Unchecked	Unchecked	Unchecked	Unchecked	Unchecked	Unchecked	Unchecked	Unchecked	Unchecked	Unchecked	Unchecked		Unchecked	Unchecked	Unchecked	Unchecked
Screening Data	Jinja Referral Hospital		7/20/2021	Admitted to tuberculosis inpatient ward	September, 2019 - March, 15th, 2020	81	Male	Yes	Yes	Other family	Complete	No		No	No	Complete
Screening Data	Jinja Referral Hospital		7/20/2021	Admitted to tuberculosis inpatient ward	September, 2019 - March, 15th, 2020	36	Male	Yes	Yes	Other family	Complete	Yes		Yes	Yes	Complete
Study Data																	Unchecked	Unchecked	Unchecked	Checked	No										Unchecked	Unchecked	Unchecked	Unchecked	Unchecked	Unchecked	Unchecked	Unchecked	Unchecked	Unchecked	Unchecked	Unchecked	Unchecked	Unchecked		Unchecked	Unchecked	Unchecked	Unchecked
Screening Data	Jinja Referral Hospital		7/20/2021	Admitted to tuberculosis inpatient ward	September, 2019 - March, 15th, 2020	30	Female	No	Yes	Sibling	Complete	Yes	Available phone contact is off	No	No	Complete
Screening Data	Jinja Referral Hospital		7/20/2021	Admitted to tuberculosis inpatient ward	March 15th - June, 2020	25	Male	No	Yes	Other family	Complete	Yes	Participant far from the treatment supporter	No	No	Complete
Screening Data	Jinja Referral Hospital		7/20/2021	Admitted to tuberculosis inpatient ward	March 15th - June, 2020	52	Female	No	Yes	Other family	Complete	Yes	Available phone contact is off	No	No	Complete
Screening Data	Jinja Referral Hospital		7/22/2021	Missed a tuberculosis clinic appointment	March 15th - June, 2020	26	Male	Yes	Yes	Other family	Complete	Yes		Yes	Yes	Complete
Study Data																	Unchecked	Unchecked	Checked	Unchecked	No										Unchecked	Unchecked	Unchecked	Unchecked	Unchecked	Unchecked	Unchecked	Unchecked	Unchecked	Unchecked	Unchecked	Unchecked	Unchecked	Unchecked		Unchecked	Unchecked	Unchecked	Unchecked
Screening Data	Jinja Referral Hospital		7/20/2021	Admitted to tuberculosis inpatient ward	March 15th - June, 2020	45	Male	Yes	Yes	Other family	Complete	No		No	No	Complete
Screening Data	Jinja Referral Hospital		7/20/2021	Admitted to tuberculosis inpatient ward	March 15th - June, 2020	65	Male	Yes	Yes	Other family	Complete	No				Complete
Screening Data	Jinja Referral Hospital		7/20/2021	Admitted to tuberculosis inpatient ward	March 15th - June, 2020	35	Male	Yes	Yes	Other family	Complete	No				Complete
Screening Data	Jinja Referral Hospital		7/20/2021	Admitted to tuberculosis inpatient ward	March 15th - June, 2020	39	Female	Yes	Yes	Other family	Complete	Yes		Yes	Yes	Complete
Study Data																	Unchecked	Unchecked	Unchecked	Checked	No										Unchecked	Unchecked	Unchecked	Unchecked	Unchecked	Unchecked	Unchecked	Unchecked	Unchecked	Unchecked	Unchecked	Unchecked	Unchecked	Unchecked		Unchecked	Unchecked	Unchecked	Unchecked
Screening Data	Jinja Referral Hospital		7/20/2021	Admitted to tuberculosis inpatient ward	After June 2020	40	Male	Yes	Yes	Other family	Complete	Yes	All available phone contacts are off	No	No	Complete
Screening Data	Jinja Referral Hospital		7/20/2021	Admitted to tuberculosis inpatient ward	March 15th - June, 2020	44	Male	Yes	No		Complete	Yes		Yes	Yes	Complete
Study Data																	Unchecked	Unchecked	Unchecked	Checked	No										Unchecked	Unchecked	Unchecked	Unchecked	Unchecked	Unchecked	Unchecked	Unchecked	Unchecked	Unchecked	Unchecked	Unchecked	Unchecked	Unchecked		Unchecked	Unchecked	Unchecked	Unchecked
Screening Data	Jinja Referral Hospital		7/20/2021	Admitted to tuberculosis inpatient ward	March 15th - June, 2020	34	Male	No	Yes	Other family	Complete	No				Complete
Screening Data	Jinja Referral Hospital		7/20/2021	Admitted to tuberculosis inpatient ward	March 15th - June, 2020	27	Female	Yes	Yes	Other family	Complete	Yes	Treatment supporter no longer in contact with the participant	No	No	Complete
Screening Data	Jinja Referral Hospital		7/20/2021	Admitted to tuberculosis inpatient ward	March 15th - June, 2020	30	Female	No	Yes	Other family	Complete	Yes	There are no contacts indicated	No	No	Complete
Study Data																	Unchecked	Unchecked	Unchecked	Unchecked											Unchecked	Unchecked	Unchecked	Unchecked	Unchecked	Unchecked	Unchecked	Unchecked	Unchecked	Unchecked	Unchecked	Unchecked	Unchecked	Unchecked		Unchecked	Unchecked	Unchecked	Unchecked
Screening Data	Jinja Referral Hospital		7/21/2021	Admitted to tuberculosis inpatient ward	March 15th - June, 2020	39	Female	No	Yes	Other family	Complete	Yes		Yes	Yes	Complete
Study Data																	Unchecked	Unchecked	Unchecked	Checked	No										Unchecked	Unchecked	Unchecked	Unchecked	Unchecked	Unchecked	Unchecked	Unchecked	Unchecked	Unchecked	Unchecked	Unchecked	Unchecked	Unchecked		Unchecked	Unchecked	Unchecked	Unchecked
Screening Data	Jinja Referral Hospital		7/21/2021	Admitted to tuberculosis inpatient ward	March 15th - June, 2020	82	Male	Yes	Yes	Other family	Complete	Yes	All available phone contacts are off	No	No	Complete
Screening Data	Jinja Referral Hospital		7/21/2021	Admitted to tuberculosis inpatient ward	March 15th - June, 2020	29	Male	Yes	Yes	Other family	Complete	Yes		Yes	Yes	Complete
Study Data																	Unchecked	Unchecked	Unchecked	Checked	No										Unchecked	Unchecked	Unchecked	Unchecked	Unchecked	Unchecked	Unchecked	Unchecked	Unchecked	Unchecked	Unchecked	Unchecked	Unchecked	Unchecked		Unchecked	Unchecked	Unchecked	Unchecked
Screening Data	Jinja Referral Hospital		7/21/2021	Admitted to tuberculosis inpatient ward	September, 2019 - March, 15th, 2020	37	Male	Yes	Yes	Other family	Complete	No				Complete
Screening Data	Jinja Referral Hospital		7/21/2021	Admitted to tuberculosis inpatient ward	March 15th - June, 2020	30	Female	No	Yes	Other family	Complete	Yes		Yes	Yes	Complete
Study Data																	Unchecked	Unchecked	Unchecked	Checked	No										Unchecked	Unchecked	Unchecked	Unchecked	Unchecked	Unchecked	Unchecked	Unchecked	Unchecked	Unchecked	Unchecked	Unchecked	Unchecked	Unchecked		Unchecked	Unchecked	Unchecked	Unchecked
Screening Data	Jinja Referral Hospital		7/21/2021	Admitted to tuberculosis inpatient ward	March 15th - June, 2020	40	Female	No	Yes	Other family	Complete	Yes		Yes	Yes	Complete
Study Data																	Unchecked	Unchecked	Unchecked	Checked	No										Unchecked	Unchecked	Unchecked	Unchecked	Unchecked	Unchecked	Unchecked	Unchecked	Unchecked	Unchecked	Unchecked	Unchecked	Unchecked	Unchecked		Unchecked	Unchecked	Unchecked	Unchecked
Screening Data	Jinja Referral Hospital		7/21/2021	Admitted to tuberculosis inpatient ward	March 15th - June, 2020	26	Male	No	No		Complete	Yes	No phone contact available	No	No	Complete
Screening Data	Jinja Referral Hospital		7/21/2021	Admitted to tuberculosis inpatient ward	After June 2020	57	Male	No	Yes	Other (Not Specified)	Complete	Yes		Yes	Yes	Complete
Study Data																	Unchecked	Unchecked	Unchecked	Checked	No										Unchecked	Unchecked	Unchecked	Unchecked	Unchecked	Unchecked	Unchecked	Unchecked	Unchecked	Unchecked	Unchecked	Unchecked	Unchecked	Unchecked		Unchecked	Unchecked	Unchecked	Unchecked
Screening Data	Jinja Referral Hospital		7/21/2021	Admitted to tuberculosis inpatient ward	After June 2020	19	Female	No	Yes	Other (Not Specified)	Complete	Yes	Available phone contact is off	No	No	Complete
Screening Data	Jinja Referral Hospital		7/21/2021	Admitted to tuberculosis inpatient ward	After June 2020	20	Female	Yes	Yes	Other family	Complete	Yes	All available phone contacts are off	No	No	Complete
Screening Data	Jinja Referral Hospital		7/21/2021	Admitted to tuberculosis inpatient ward	After June 2020	60	Male	No	Yes	Other family	Complete	Yes		Yes	Yes	Complete
Study Data																	Unchecked	Unchecked	Unchecked	Checked	No										Unchecked	Unchecked	Unchecked	Unchecked	Unchecked	Unchecked	Unchecked	Unchecked	Unchecked	Unchecked	Unchecked	Unchecked	Unchecked	Unchecked		Unchecked	Unchecked	Unchecked	Unchecked
Screening Data	Jinja Referral Hospital		7/21/2021	Admitted to tuberculosis inpatient ward	After June 2020	45	Female	No	Yes	Other family	Complete	Yes	Available phone contact is off	No	No	Complete
Screening Data	Jinja Referral Hospital		7/21/2021	Admitted to tuberculosis inpatient ward	After June 2020	33	Male	Yes	Yes	Other family	Complete	Yes	Available phone contact is off	No	No	Complete
Screening Data	Jinja Referral Hospital		7/21/2021	Admitted to tuberculosis inpatient ward	After June 2020	32	Male	No	Yes	Other family	Complete	Yes	Available phone contact is off	No	No	Complete
Screening Data	Jinja Referral Hospital		7/21/2021	Admitted to tuberculosis inpatient ward	After June 2020	30	Female	Yes	Yes	Other family	Complete	Yes		Yes	Yes	Complete
Study Data																	Unchecked	Unchecked	Unchecked	Checked	No										Unchecked	Unchecked	Unchecked	Unchecked	Unchecked	Unchecked	Unchecked	Unchecked	Unchecked	Unchecked	Unchecked	Unchecked	Unchecked	Unchecked		Unchecked	Unchecked	Unchecked	Unchecked
Screening Data	Jinja Referral Hospital		7/21/2021	Admitted to tuberculosis inpatient ward	After June 2020	35	Female	Yes	Yes	Other family	Complete	No		No		Complete
Screening Data	Jinja Referral Hospital		7/21/2021	Admitted to tuberculosis inpatient ward	After June 2020	50	Female	Yes	Yes	Other family	Complete	Yes		Yes	Yes	Complete
Study Data																	Unchecked	Unchecked	Unchecked	Checked	No										Unchecked	Unchecked	Unchecked	Unchecked	Unchecked	Unchecked	Unchecked	Unchecked	Unchecked	Unchecked	Unchecked	Unchecked	Unchecked	Unchecked		Unchecked	Unchecked	Unchecked	Unchecked
Screening Data	Jinja Referral Hospital		7/21/2021	Admitted to tuberculosis inpatient ward	After June 2020	45	Female	Yes	Yes	Other family	Complete	Yes		Yes	Yes	Complete
Study Data																	Unchecked	Unchecked	Unchecked	Checked	No										Unchecked	Unchecked	Unchecked	Unchecked	Unchecked	Unchecked	Unchecked	Unchecked	Unchecked	Unchecked	Unchecked	Unchecked	Unchecked	Unchecked		Unchecked	Unchecked	Unchecked	Unchecked
Screening Data	Jinja Referral Hospital		7/21/2021	Admitted to tuberculosis inpatient ward	After June 2020	40	Female	No	Yes	Other family	Complete					Incomplete
Screening Data	Jinja Referral Hospital		7/21/2021	Admitted to tuberculosis inpatient ward	After June 2020	19	Female	Yes	Yes	Other family	Complete	No				Complete
Screening Data	Jinja Referral Hospital		7/21/2021	Admitted to tuberculosis inpatient ward	After June 2020	40	Female	Yes	Yes	Other family	Complete	Yes		Yes	Yes	Complete
Study Data																	Unchecked	Unchecked	Unchecked	Checked	No										Unchecked	Unchecked	Unchecked	Unchecked	Unchecked	Unchecked	Unchecked	Unchecked	Unchecked	Unchecked	Unchecked	Unchecked	Unchecked	Unchecked		Unchecked	Unchecked	Unchecked	Unchecked
Screening Data	Jinja Referral Hospital		7/21/2021	Admitted to tuberculosis inpatient ward	After June 2020	55	Male	Yes	Yes	Other family	Complete	Yes		Yes	Yes	Complete
Study Data																	Checked	Unchecked	Unchecked	Checked	No			After June 2020	Public care facility		Jinja Regional Referral Hospital		over 2 months	3	Checked	Unchecked	Checked	Unchecked	Unchecked	Unchecked	Unchecked	Unchecked	Unchecked	Unchecked	Unchecked	Unchecked	Unchecked	Unchecked		Unchecked	Unchecked	Unchecked	Unchecked
Screening Data	Jinja Referral Hospital		7/21/2021	Missed a tuberculosis clinic appointment	March 15th - June, 2020	50	Male	Yes	Yes	Other family	Complete	No		No	No	Complete
Screening Data	Jinja Referral Hospital		7/21/2021	Missed a tuberculosis clinic appointment	March 15th - June, 2020	40	Male	Yes	Yes	Other family	Complete	Yes		Yes	Yes	Complete
Study Data																	Unchecked	Unchecked	Checked	Unchecked	No										Unchecked	Unchecked	Unchecked	Unchecked	Unchecked	Unchecked	Unchecked	Unchecked	Unchecked	Unchecked	Unchecked	Unchecked	Unchecked	Unchecked		Unchecked	Unchecked	Unchecked	Unchecked
Screening Data	Jinja Referral Hospital		7/21/2021	Missed a tuberculosis clinic appointment	March 15th - June, 2020	37	Female	Yes	No		Complete	Yes		Yes	Yes	Complete
Study Data																	Unchecked	Unchecked	Checked	Unchecked	No										Unchecked	Unchecked	Unchecked	Unchecked	Unchecked	Unchecked	Unchecked	Unchecked	Unchecked	Unchecked	Unchecked	Unchecked	Unchecked	Unchecked		Unchecked	Unchecked	Unchecked	Unchecked
Screening Data	Jinja Referral Hospital		7/21/2021	Admitted to tuberculosis inpatient ward	March 15th - June, 2020	28	Female	Yes	Yes	Other family	Complete	Yes		Yes	Yes	Complete
Study Data																	Unchecked	Unchecked	Checked	Unchecked	No										Unchecked	Unchecked	Unchecked	Unchecked	Unchecked	Unchecked	Unchecked	Unchecked	Unchecked	Unchecked	Unchecked	Unchecked	Unchecked	Unchecked		Unchecked	Unchecked	Unchecked	Unchecked
Screening Data	Kisenyi Health Center IV		7/21/2021	Missed a tuberculosis clinic appointment	March 15th - June, 2020	56	Female	Yes	Yes	Other family	Complete	Yes		Yes	Yes	Complete
Study Data																	Unchecked	Unchecked	Checked	Unchecked	No										Unchecked	Unchecked	Unchecked	Unchecked	Unchecked	Unchecked	Unchecked	Unchecked	Unchecked	Unchecked	Unchecked	Unchecked	Unchecked	Unchecked		Unchecked	Unchecked	Unchecked	Unchecked
Screening Data	Jinja Referral Hospital		7/21/2021	Missed a tuberculosis clinic appointment	March 15th - June, 2020	40	Male	No	Yes	Other family	Complete	Yes	Available phone contact is off	No	No	Complete
Screening Data	Jinja Referral Hospital		7/21/2021	Missed a tuberculosis clinic appointment	After June 2020	36	Female	Yes	Yes	Other family	Complete	Yes	Available phone contact doesn't know the participant	No	No	Complete
Screening Data	Jinja Referral Hospital		7/21/2021	Missed a tuberculosis clinic appointment	September, 2019 - March, 15th, 2020	40	Male	No	Yes	Other family	Complete	Yes		Yes	Yes	Complete
Study Data																	Unchecked	Unchecked	Checked	Unchecked	Yes	2013	2								Unchecked	Unchecked	Unchecked	Unchecked	Unchecked	Unchecked	Unchecked	Unchecked	Unchecked	Unchecked	Unchecked	Unchecked	Unchecked	Unchecked		Unchecked	Unchecked	Unchecked	Unchecked
Screening Data	Jinja Referral Hospital		7/21/2021	Missed a tuberculosis clinic appointment	September, 2019 - March, 15th, 2020	30	Female	Yes	Yes	Other family	Complete	Yes		Yes	Yes	Complete
Study Data																	Unchecked	Unchecked	Checked	Unchecked	No										Unchecked	Unchecked	Unchecked	Unchecked	Unchecked	Unchecked	Unchecked	Unchecked	Unchecked	Unchecked	Unchecked	Unchecked	Unchecked	Unchecked		Unchecked	Unchecked	Unchecked	Unchecked
Screening Data	Jinja Referral Hospital		7/21/2021	Missed a tuberculosis clinic appointment	September, 2019 - March, 15th, 2020	39	Male	Yes	No		Complete	Yes		Yes	Yes	Complete
Study Data																	Unchecked	Unchecked	Checked	Unchecked	Yes	2018	2								Unchecked	Unchecked	Unchecked	Unchecked	Unchecked	Unchecked	Unchecked	Unchecked	Unchecked	Unchecked	Unchecked	Unchecked	Unchecked	Unchecked		Unchecked	Unchecked	Unchecked	Unchecked
Screening Data	Jinja Referral Hospital		7/21/2021	Missed a tuberculosis clinic appointment	September, 2019 - March, 15th, 2020	22	Female	Yes	Yes	Other family	Complete	Yes		Yes	Yes	Complete
Study Data																	Unchecked	Unchecked	Checked	Unchecked	No										Unchecked	Unchecked	Unchecked	Unchecked	Unchecked	Unchecked	Unchecked	Unchecked	Unchecked	Unchecked	Unchecked	Unchecked	Unchecked	Unchecked		Unchecked	Unchecked	Unchecked	Unchecked
Screening Data	Jinja Referral Hospital		7/21/2021	Missed a tuberculosis clinic appointment	September, 2019 - March, 15th, 2020	50	Male	Yes	Yes	Other family	Complete	No				Complete
Screening Data	Jinja Referral Hospital		7/21/2021	Missed a tuberculosis clinic appointment	September, 2019 - March, 15th, 2020	29	Female	Yes	Yes	Other family	Complete	Yes	Participant no longer in contact with the treatment supporter	No	No	Complete
Screening Data	Jinja Referral Hospital		7/21/2021	Missed a tuberculosis clinic appointment	September, 2019 - March, 15th, 2020	39	Male	Yes	Yes	Other (Not Specified)	Complete					Incomplete
Screening Data	Jinja Referral Hospital		7/21/2021	Missed a tuberculosis clinic appointment	September, 2019 - March, 15th, 2020	34	Male	Yes	Yes	Other family	Complete					Incomplete
Screening Data	Jinja Referral Hospital		7/21/2021	Missed a tuberculosis clinic appointment	September, 2019 - March, 15th, 2020	46	Male	Yes	Yes	Other family	Complete					Incomplete
Screening Data	Jinja Referral Hospital		7/22/2021	Missed a tuberculosis clinic appointment	September, 2019 - March, 15th, 2020	22	Male	Yes	Yes	Other family	Complete	Yes		Yes	Yes	Complete
Study Data																	Unchecked	Unchecked	Checked	Unchecked	No										Unchecked	Unchecked	Unchecked	Unchecked	Unchecked	Unchecked	Unchecked	Unchecked	Unchecked	Unchecked	Unchecked	Unchecked	Unchecked	Unchecked		Unchecked	Unchecked	Unchecked	Unchecked
Screening Data	Jinja Referral Hospital		7/21/2021	Admitted to tuberculosis inpatient ward	After June 2020	49	Male	Yes	Yes	Other family	Complete	Yes	All available phone contacts are off	No	No	Complete
Screening Data	Jinja Referral Hospital		7/22/2021	Admitted to tuberculosis inpatient ward	After June 2020	56	Female	No	Yes	Other family	Complete	Yes		Yes	Yes	Complete
Study Data																	Unchecked	Unchecked	Unchecked	Checked	No										Unchecked	Unchecked	Unchecked	Unchecked	Unchecked	Unchecked	Unchecked	Unchecked	Unchecked	Unchecked	Unchecked	Unchecked	Unchecked	Unchecked		Unchecked	Unchecked	Unchecked	Unchecked
Screening Data	Jinja Referral Hospital		7/22/2021	Missed a tuberculosis clinic appointment	September, 2019 - March, 15th, 2020	24	Female	Yes	Yes	Other family	Complete	Yes		Yes	Yes	Complete
Study Data																	Unchecked	Unchecked	Checked	Unchecked	No										Unchecked	Unchecked	Unchecked	Unchecked	Unchecked	Unchecked	Unchecked	Unchecked	Unchecked	Unchecked	Unchecked	Unchecked	Unchecked	Unchecked		Unchecked	Unchecked	Unchecked	Unchecked
Screening Data	Jinja Referral Hospital		7/22/2021	Admitted to tuberculosis inpatient ward	After June 2020	60	Male	Yes	Yes	Other family	Complete	Yes		Yes	Yes	Complete
Screening Data	Jinja Referral Hospital		7/22/2021	Missed a tuberculosis clinic appointment	September, 2019 - March, 15th, 2020	23	Male	Yes	Yes	Other family	Complete	Yes		Yes	Yes	Complete
Study Data																	Unchecked	Unchecked	Checked	Unchecked	No										Unchecked	Unchecked	Unchecked	Unchecked	Unchecked	Unchecked	Unchecked	Unchecked	Unchecked	Unchecked	Unchecked	Unchecked	Unchecked	Unchecked		Unchecked	Unchecked	Unchecked	Unchecked
Screening Data	Jinja Referral Hospital		7/22/2021	Admitted to tuberculosis inpatient ward	March 15th - June, 2020	30	Male	Yes	Yes	Other family	Complete	Yes		Yes	Yes	Complete
Study Data																	Unchecked	Unchecked	Unchecked	Checked	No										Unchecked	Unchecked	Unchecked	Unchecked	Unchecked	Unchecked	Unchecked	Unchecked	Unchecked	Unchecked	Unchecked	Unchecked	Unchecked	Unchecked		Unchecked	Unchecked	Unchecked	Unchecked
Screening Data	Jinja Referral Hospital		7/22/2021	Missed a tuberculosis clinic appointment	September, 2019 - March, 15th, 2020	26	Male	Yes	Yes	Other family	Complete	Yes		Yes	Yes	Complete
Study Data																	Unchecked	Unchecked	Checked	Unchecked	No										Unchecked	Unchecked	Unchecked	Unchecked	Unchecked	Unchecked	Unchecked	Unchecked	Unchecked	Unchecked	Unchecked	Unchecked	Unchecked	Unchecked		Unchecked	Unchecked	Unchecked	Unchecked
Screening Data	Jinja Referral Hospital		7/22/2021	Admitted to tuberculosis inpatient ward	After June 2020	19	Male	Yes	Yes	Other family	Complete	Yes	Treatment supporter far from the participant	No	No	Complete
Screening Data	Jinja Referral Hospital		7/22/2021	Missed a tuberculosis clinic appointment	September, 2019 - March, 15th, 2020	50	Male	Yes	Yes	Other family	Complete	Yes		Yes	Yes	Complete
Study Data																	Unchecked	Unchecked	Checked	Unchecked	No										Unchecked	Unchecked	Unchecked	Unchecked	Unchecked	Unchecked	Unchecked	Unchecked	Unchecked	Unchecked	Unchecked	Unchecked	Unchecked	Unchecked		Unchecked	Unchecked	Unchecked	Unchecked
Screening Data	Jinja Referral Hospital		7/22/2021	Missed a tuberculosis clinic appointment	September, 2019 - March, 15th, 2020	26	Female	Yes	Yes	Other family	Complete	Yes		Yes	Yes	Complete
Study Data																	Unchecked	Unchecked	Checked	Unchecked	No										Unchecked	Unchecked	Unchecked	Unchecked	Unchecked	Unchecked	Unchecked	Unchecked	Unchecked	Unchecked	Unchecked	Unchecked	Unchecked	Unchecked		Unchecked	Unchecked	Unchecked	Unchecked
Screening Data	Jinja Referral Hospital		7/22/2021	Missed a tuberculosis clinic appointment	September, 2019 - March, 15th, 2020	54	Female	No	Yes	Other family	Complete	Yes	Available phone contact doesn't know the participant	No	No	Complete
Screening Data	Jinja Referral Hospital		7/22/2021	Missed a tuberculosis clinic appointment	September, 2019 - March, 15th, 2020	56	Female	Yes	Yes	Other family	Complete	Yes		Yes	Yes	Complete
Study Data																	Unchecked	Unchecked	Checked	Unchecked	No										Unchecked	Unchecked	Unchecked	Unchecked	Unchecked	Unchecked	Unchecked	Unchecked	Unchecked	Unchecked	Unchecked	Unchecked	Unchecked	Unchecked		Unchecked	Unchecked	Unchecked	Unchecked
Screening Data	Jinja Referral Hospital		7/22/2021	Missed a tuberculosis clinic appointment	September, 2019 - March, 15th, 2020	56	Female	Yes	Yes	Other family	Complete	Yes		Yes	Yes	Complete
Study Data																	Unchecked	Unchecked	Checked	Unchecked	No										Unchecked	Unchecked	Unchecked	Unchecked	Unchecked	Unchecked	Unchecked	Unchecked	Unchecked	Unchecked	Unchecked	Unchecked	Unchecked	Unchecked		Unchecked	Unchecked	Unchecked	Unchecked
Screening Data	Jinja Referral Hospital		7/22/2021	Missed a tuberculosis clinic appointment	September, 2019 - March, 15th, 2020	36	Male	Yes	Yes	Other family	Complete	Yes		Yes	Yes	Complete
Study Data																	Unchecked	Unchecked	Checked	Unchecked	No										Unchecked	Unchecked	Unchecked	Unchecked	Unchecked	Unchecked	Unchecked	Unchecked	Unchecked	Unchecked	Unchecked	Unchecked	Unchecked	Unchecked		Unchecked	Unchecked	Unchecked	Unchecked
Screening Data	Jinja Referral Hospital		7/22/2021	Missed a tuberculosis clinic appointment	March 15th - June, 2020	26	Male	Yes	Yes	Other family	Complete					Incomplete
Screening Data	Jinja Referral Hospital		7/22/2021	Missed a tuberculosis clinic appointment	March 15th - June, 2020	28	Female	Yes	Yes	Other (Not Specified)	Complete	Yes	Available phone contact is off	No	No	Complete
Screening Data	Jinja Referral Hospital		7/22/2021	Missed a tuberculosis clinic appointment	March 15th - June, 2020	47	Male	Yes	Yes	Other family	Complete	Yes		Yes	Yes	Complete
Study Data																	Unchecked	Unchecked	Checked	Unchecked	No										Unchecked	Unchecked	Unchecked	Unchecked	Unchecked	Unchecked	Unchecked	Unchecked	Unchecked	Unchecked	Unchecked	Unchecked	Unchecked	Unchecked		Unchecked	Unchecked	Unchecked	Unchecked
Screening Data	Jinja Referral Hospital		7/22/2021	Missed a tuberculosis clinic appointment	March 15th - June, 2020	27	Male	Yes	Yes	Other family	Complete	Yes	Available phone contact doesn't know the participant	No	No	Complete
Screening Data	Jinja Referral Hospital		7/22/2021	Missed a tuberculosis clinic appointment	March 15th - June, 2020	25	Female	Yes	Yes	Other family	Complete	Yes	All available phone contacts are off	No	No	Complete
Screening Data	Jinja Referral Hospital		7/22/2021	Missed a tuberculosis clinic appointment	March 15th - June, 2020	22	Female	Yes	Yes	Other family	Complete	Yes	Available phone contact is off	No	No	Complete
Screening Data	Jinja Referral Hospital		7/22/2021	Visited tuberculosis clinic	September, 2019 - March, 15th, 2020	45	Female	Yes	Yes	Other family	Complete	Yes		Yes	Yes	Complete
Study Data																	Unchecked	Checked	Unchecked	Unchecked	No										Unchecked	Unchecked	Unchecked	Unchecked	Unchecked	Unchecked	Unchecked	Unchecked	Unchecked	Unchecked	Unchecked	Unchecked	Unchecked	Unchecked		Checked	Unchecked	Unchecked	Unchecked
Screening Data	Jinja Referral Hospital		7/22/2021	Visited tuberculosis clinic	September, 2019 - March, 15th, 2020	24	Female	Yes	Yes	Other family	Complete	Yes	Available phone contact doesn't know the participant	No	No	Complete
Screening Data	Jinja Referral Hospital		7/22/2021	Visited tuberculosis clinic	September, 2019 - March, 15th, 2020	25	Male	No	Yes	Other family	Complete	Yes		Yes	Yes	Complete
Study Data																	Unchecked	Checked	Unchecked	Unchecked	No										Unchecked	Unchecked	Unchecked	Unchecked	Unchecked	Unchecked	Unchecked	Unchecked	Unchecked	Unchecked	Unchecked	Unchecked	Unchecked	Unchecked		Checked	Unchecked	Unchecked	Unchecked
Screening Data	Jinja Referral Hospital		7/22/2021	Visited tuberculosis clinic	September, 2019 - March, 15th, 2020	46	Male	Yes	Yes	Other family	Complete	Yes		Yes	Yes	Complete
Study Data																	Unchecked	Checked	Unchecked	Unchecked	No										Unchecked	Unchecked	Unchecked	Unchecked	Unchecked	Unchecked	Unchecked	Unchecked	Unchecked	Unchecked	Unchecked	Unchecked	Unchecked	Unchecked		Checked	Unchecked	Unchecked	Unchecked
Screening Data	Jinja Referral Hospital		7/22/2021	Visited tuberculosis clinic	September, 2019 - March, 15th, 2020	42	Female	Yes	Yes	Other family	Complete					Incomplete
Screening Data	Jinja Referral Hospital		7/22/2021	Visited tuberculosis clinic	September, 2019 - March, 15th, 2020	27	Male	Yes	Yes	Other family	Complete					Incomplete
Screening Data	Jinja Referral Hospital		7/22/2021	Visited tuberculosis clinic	September, 2019 - March, 15th, 2020	24	Male	Yes	Yes	Other family	Complete	Yes		Yes	Yes	Complete
Study Data																	Unchecked	Checked	Unchecked	Unchecked	No										Unchecked	Unchecked	Unchecked	Unchecked	Unchecked	Unchecked	Unchecked	Unchecked	Unchecked	Unchecked	Unchecked	Unchecked	Unchecked	Unchecked		Checked	Unchecked	Unchecked	Unchecked
Screening Data	Jinja Referral Hospital		7/22/2021	Visited tuberculosis clinic	September, 2019 - March, 15th, 2020	60	Female	Yes	Yes	Other family	Complete	No				Complete
Screening Data	Jinja Referral Hospital		7/22/2021	Visited tuberculosis clinic	September, 2019 - March, 15th, 2020	25	Male	Yes	Yes	Other family	Complete	Yes		Yes	Yes	Complete
Study Data																	Unchecked	Checked	Unchecked	Unchecked	No										Unchecked	Unchecked	Unchecked	Unchecked	Unchecked	Unchecked	Unchecked	Unchecked	Unchecked	Unchecked	Unchecked	Unchecked	Unchecked	Unchecked		Checked	Unchecked	Unchecked	Unchecked
Screening Data	Jinja Referral Hospital		7/22/2021	Visited tuberculosis clinic	September, 2019 - March, 15th, 2020	60	Male	Yes	Yes	Other family	Complete	Yes	Available phone contact is off	No	No	Complete
Screening Data	Jinja Referral Hospital		7/22/2021	Visited tuberculosis clinic	September, 2019 - March, 15th, 2020	36	Male	Yes	Yes	Other family	Complete	Yes	Available phone contact is off	No	No	Complete
Screening Data	Jinja Referral Hospital		7/22/2021	Visited tuberculosis clinic	September, 2019 - March, 15th, 2020	57	Female	Yes	Yes	Other (Not Specified)	Complete	Yes	Available phone contact is off	No	No	Complete
Screening Data	Jinja Referral Hospital		7/22/2021	Visited tuberculosis clinic	September, 2019 - March, 15th, 2020	29	Female	Yes	Yes	Other family	Complete	Yes		Yes	Yes	Complete
Study Data																	Unchecked	Checked	Unchecked	Unchecked	No										Unchecked	Unchecked	Unchecked	Unchecked	Unchecked	Unchecked	Unchecked	Unchecked	Unchecked	Unchecked	Unchecked	Unchecked	Unchecked	Unchecked		Checked	Unchecked	Unchecked	Unchecked
Screening Data	Jinja Referral Hospital		7/22/2021	Visited tuberculosis clinic	September, 2019 - March, 15th, 2020	25	Female	Yes	No		Complete	Yes	Treatment supporter doesn't know the participant	No	No	Complete
Screening Data	Jinja Referral Hospital		7/22/2021	Visited tuberculosis clinic	September, 2019 - March, 15th, 2020	32	Female	Yes	Yes	Other family	Complete	Yes		Yes	Yes	Complete
Study Data																	Unchecked	Checked	Unchecked	Unchecked	No										Unchecked	Unchecked	Unchecked	Unchecked	Unchecked	Unchecked	Unchecked	Unchecked	Unchecked	Unchecked	Unchecked	Unchecked	Unchecked	Unchecked		Checked	Unchecked	Unchecked	Unchecked
Screening Data	Jinja Referral Hospital		7/22/2021	Visited tuberculosis clinic	September, 2019 - March, 15th, 2020	43	Male	Yes	Yes	Other family	Complete	Yes		Yes	Yes	Complete
Study Data																	Unchecked	Checked	Unchecked	Unchecked	No										Unchecked	Unchecked	Unchecked	Unchecked	Unchecked	Unchecked	Unchecked	Unchecked	Unchecked	Unchecked	Unchecked	Unchecked	Unchecked	Unchecked		Unchecked	Checked	Unchecked	Unchecked
Screening Data	Jinja Referral Hospital		7/22/2021	Visited tuberculosis clinic	September, 2019 - March, 15th, 2020	41	Male	No	Yes	Other family	Complete	No		No	No	Complete
Screening Data	Jinja Referral Hospital		7/22/2021	Visited tuberculosis clinic	September, 2019 - March, 15th, 2020	43	Male	Yes	Yes	Other family	Complete	Yes	All available contacts are off	No	No	Complete
Study Data																	Unchecked	Checked	Unchecked	Unchecked	No										Unchecked	Unchecked	Unchecked	Unchecked	Unchecked	Unchecked	Unchecked	Unchecked	Unchecked	Unchecked	Unchecked	Unchecked	Unchecked	Unchecked		Checked	Unchecked	Unchecked	Unchecked
Screening Data	Jinja Referral Hospital		7/22/2021	Visited tuberculosis clinic	September, 2019 - March, 15th, 2020	32	Male	Yes	Yes	Friend	Complete	Yes	Available phone contacts are off	No	No	Complete
Screening Data	Jinja Referral Hospital		7/22/2021	Visited tuberculosis clinic	September, 2019 - March, 15th, 2020	21	Male	Yes	Yes	Other family	Complete	Yes		Yes	Yes	Complete
Study Data																	Unchecked	Checked	Unchecked	Unchecked	No										Unchecked	Unchecked	Unchecked	Unchecked	Unchecked	Unchecked	Unchecked	Unchecked	Unchecked	Unchecked	Unchecked	Unchecked	Unchecked	Unchecked		Unchecked	Checked	Unchecked	Unchecked
Screening Data	Jinja Referral Hospital		7/22/2021	Visited tuberculosis clinic	September, 2019 - March, 15th, 2020	47	Male	Yes	Yes	Other family	Complete	Yes		Yes	Yes	Complete
Study Data																	Unchecked	Checked	Unchecked	Unchecked	Yes	2020	2								Unchecked	Unchecked	Unchecked	Unchecked	Unchecked	Unchecked	Unchecked	Unchecked	Unchecked	Unchecked	Unchecked	Unchecked	Unchecked	Unchecked		Unchecked	Checked	Unchecked	Unchecked
Screening Data	Jinja Referral Hospital		7/22/2021	Visited tuberculosis clinic	September, 2019 - March, 15th, 2020	50	Female	No	Yes	Other family	Complete	Yes	Available phone contacts are off	No	No	Complete
Study Data																	Unchecked	Checked	Unchecked	Unchecked	No										Unchecked	Unchecked	Unchecked	Unchecked	Unchecked	Unchecked	Unchecked	Unchecked	Unchecked	Unchecked	Unchecked	Unchecked	Unchecked	Unchecked		Unchecked	Checked	Unchecked	Unchecked
Screening Data	Jinja Referral Hospital		7/22/2021	Visited tuberculosis clinic	September, 2019 - March, 15th, 2020	18	Male	Yes	Yes	Other family	Complete	Yes	Patient far from the supporter	No	No	Complete
Screening Data	Jinja Referral Hospital		7/22/2021	Visited tuberculosis clinic	September, 2019 - March, 15th, 2020	24	Male	Yes	Yes	Other family	Complete	Yes		Yes	Yes	Complete
Study Data																	Unchecked	Checked	Unchecked	Unchecked	No										Unchecked	Unchecked	Unchecked	Unchecked	Unchecked	Unchecked	Unchecked	Unchecked	Unchecked	Unchecked	Unchecked	Unchecked	Unchecked	Unchecked		Unchecked	Checked	Unchecked	Unchecked
Screening Data	Jinja Referral Hospital		7/22/2021	Visited tuberculosis clinic	September, 2019 - March, 15th, 2020	33	Female	Yes	Yes	Other family	Complete	Yes		Yes	Yes	Complete
Study Data																	Unchecked	Checked	Unchecked	Unchecked	No										Unchecked	Unchecked	Unchecked	Unchecked	Unchecked	Unchecked	Unchecked	Unchecked	Unchecked	Unchecked	Unchecked	Unchecked	Unchecked	Unchecked		Unchecked	Checked	Unchecked	Unchecked
Screening Data	Jinja Referral Hospital		7/22/2021	Visited tuberculosis clinic	September, 2019 - March, 15th, 2020	55	Male	No	Yes	Other family	Complete	Yes	Phone number not available	No	No	Complete
Screening Data	Jinja Referral Hospital		7/22/2021	Visited tuberculosis clinic	September, 2019 - March, 15th, 2020	52	Male	Yes	Yes	Other family	Complete	Yes		Yes	Yes	Complete
Study Data																	Unchecked	Checked	Unchecked	Unchecked	No										Unchecked	Unchecked	Unchecked	Unchecked	Unchecked	Unchecked	Unchecked	Unchecked	Unchecked	Unchecked	Unchecked	Unchecked	Unchecked	Unchecked		Unchecked	Checked	Unchecked	Unchecked
Screening Data	Jinja Referral Hospital		7/22/2021	Visited tuberculosis clinic	September, 2019 - March, 15th, 2020	28	Male	Yes	Yes	Other family	Complete	Yes	Wrong number	No	No	Complete
Screening Data	Jinja Referral Hospital		7/22/2021	Visited tuberculosis clinic	September, 2019 - March, 15th, 2020	29	Female	Yes	Yes	Other family	Complete	Yes		Yes	Yes	Complete
Study Data																	Unchecked	Checked	Unchecked	Unchecked	No										Unchecked	Unchecked	Unchecked	Unchecked	Unchecked	Unchecked	Unchecked	Unchecked	Unchecked	Unchecked	Unchecked	Unchecked	Unchecked	Unchecked		Unchecked	Checked	Unchecked	Unchecked
Screening Data	Jinja Referral Hospital		7/22/2021	Visited tuberculosis clinic	September, 2019 - March, 15th, 2020	40	Male	No	Yes	Other family	Complete	Yes		Yes	Yes	Complete
Study Data																	Unchecked	Checked	Unchecked	Unchecked	No										Unchecked	Unchecked	Unchecked	Unchecked	Unchecked	Unchecked	Unchecked	Unchecked	Unchecked	Unchecked	Unchecked	Unchecked	Unchecked	Unchecked		Unchecked	Checked	Unchecked	Unchecked
Screening Data	Jinja Referral Hospital		7/22/2021	Visited tuberculosis clinic	September, 2019 - March, 15th, 2020	36	Female	Yes	Yes	Other family	Complete	Yes	Telephone number is kindly switched off	No	No	Complete
Screening Data	Jinja Referral Hospital		7/22/2021	Missed a tuberculosis clinic appointment	After June 2020	20	Female	Yes	Yes	Other family	Complete	Yes		No	No	Complete
Screening Data	Jinja Referral Hospital		9/27/2021	Admitted to tuberculosis inpatient ward	June 1st - July 31, 2021	40	Male	Yes	Yes	Other family	Complete					Incomplete
Screening Data	Jinja Referral Hospital		7/22/2021	Missed a tuberculosis clinic appointment	After June 2020	38	Female	Yes	Yes	Other family	Complete	Yes		Yes	Yes	Complete
Study Data																	Unchecked	Unchecked	Checked	Unchecked	No										Unchecked	Unchecked	Unchecked	Unchecked	Unchecked	Unchecked	Unchecked	Unchecked	Unchecked	Unchecked	Unchecked	Unchecked	Unchecked	Unchecked		Unchecked	Unchecked	Unchecked	Unchecked
Screening Data	Jinja Referral Hospital		7/22/2021	Missed a tuberculosis clinic appointment	After June 2020	26	Female	Yes	Yes	Other family	Complete	Yes	The first number the owner claims that he doesn't know the Patient While the other one not available at the moment	No	No	Complete
Screening Data	Jinja Referral Hospital		7/22/2021	Missed a tuberculosis clinic appointment	After June 2020	38	Male	Yes	Yes	Other family	Complete	Yes	Telephone contacts not available	No	No	Complete
Screening Data	Jinja Referral Hospital		7/22/2021	Diagnosed with tuberculosis	March 15th - June, 2020	56	Male	Yes	Yes	Other family	Complete	Yes	Numbers am trying to call cannot be reached at this time	No	No	Complete
Screening Data	Jinja Referral Hospital		7/22/2021	Diagnosed with tuberculosis	March 15th - June, 2020	25	Male	Yes	Yes	Other family	Complete	Yes		Yes	Yes	Complete
Study Data																	Checked	Unchecked	Unchecked	Unchecked	No			March 15th - June, 2020	Hospital		Jinja Regional Referral Hospital		1-2 months	4	Checked	Checked	Unchecked	Unchecked	Unchecked	Unchecked	Unchecked	Unchecked	Unchecked	Unchecked	Unchecked	Unchecked	Unchecked	Unchecked		Unchecked	Unchecked	Unchecked	Unchecked
Screening Data	Jinja Referral Hospital		7/22/2021	Missed a tuberculosis clinic appointment	March 15th - June, 2020	35	Male	Yes	Yes	Other family	Complete	Yes	Contact not available on this network	No	No	Complete
Screening Data	Jinja Referral Hospital		7/22/2021	Diagnosed with tuberculosis	March 15th - June, 2020	23	Male	Yes	Yes	Other family	Complete	Yes		Yes	Yes	Complete
Study Data																	Checked	Unchecked	Unchecked	Unchecked	No			March 15th - June, 2020	Hospital		Jinja Regional Referral Hospital		1-2 months	4	Checked	Checked	Unchecked	Unchecked	Unchecked	Unchecked	Unchecked	Unchecked	Unchecked	Unchecked	Unchecked	Unchecked	Unchecked	Unchecked		Unchecked	Unchecked	Unchecked	Unchecked
Screening Data	Jinja Referral Hospital		7/22/2021	Missed a tuberculosis clinic appointment	March 15th - June, 2020	25	Male	No	Yes	Other family	Complete	Yes	Phone contacts are absent	No	No	Complete
Screening Data	Jinja Referral Hospital		7/22/2021	Visited tuberculosis clinic	September, 2019 - March, 15th, 2020	40	Male	Yes	Yes	Other family	Complete	Yes	Patient declined to consent for an interview	No	No	Complete
Screening Data	Jinja Referral Hospital		7/22/2021	Visited tuberculosis clinic	September, 2019 - March, 15th, 2020	35	Male	Yes	Yes	Other family	Complete	Yes	Supporter too far from the Patient	No	No	Complete
Screening Data	Jinja Referral Hospital		7/22/2021	Visited tuberculosis clinic	September, 2019 - March, 15th, 2020	54	Male	Yes	Yes	Other family	Complete	Yes		Yes	Yes	Complete
Study Data																	Unchecked	Checked	Unchecked	Unchecked	No										Unchecked	Unchecked	Unchecked	Unchecked	Unchecked	Unchecked	Unchecked	Unchecked	Unchecked	Unchecked	Unchecked	Unchecked	Unchecked	Unchecked		Checked	Unchecked	Unchecked	Unchecked
Screening Data	Jinja Referral Hospital		7/22/2021	Visited tuberculosis clinic	September, 2019 - March, 15th, 2020	20	Female	Yes	Yes	Other family	Complete	Yes		Yes	Yes	Complete
Study Data																	Unchecked	Checked	Unchecked	Unchecked	Yes	2020	2								Unchecked	Unchecked	Unchecked	Unchecked	Unchecked	Unchecked	Unchecked	Unchecked	Unchecked	Unchecked	Unchecked	Unchecked	Unchecked	Unchecked		Unchecked	Checked	Unchecked	Unchecked
Screening Data	Jinja Referral Hospital		7/22/2021	Visited tuberculosis clinic	September, 2019 - March, 15th, 2020	28	Female	No	Yes	Other family	Complete	Yes		Yes	Yes	Complete
Study Data																	Unchecked	Checked	Unchecked	Unchecked	No										Unchecked	Unchecked	Unchecked	Unchecked	Unchecked	Unchecked	Unchecked	Unchecked	Unchecked	Unchecked	Unchecked	Unchecked	Unchecked	Unchecked		Checked	Unchecked	Unchecked	Unchecked
Screening Data	Jinja Referral Hospital		7/22/2021	Visited tuberculosis clinic	September, 2019 - March, 15th, 2020	43	Female	Yes	Yes	Other family	Complete	Yes		Yes	Yes	Complete
Study Data																	Unchecked	Checked	Unchecked	Unchecked	No										Unchecked	Unchecked	Unchecked	Unchecked	Unchecked	Unchecked	Unchecked	Unchecked	Unchecked	Unchecked	Unchecked	Unchecked	Unchecked	Unchecked		Checked	Unchecked	Unchecked	Unchecked
Screening Data	Jinja Referral Hospital		7/22/2021	Visited tuberculosis clinic	September, 2019 - March, 15th, 2020	44	Male	No	Yes	Other family	Complete	Yes	Number I have called is not available on the MTN network	No	No	Complete
Screening Data	Jinja Referral Hospital		7/22/2021	Visited tuberculosis clinic	September, 2019 - March, 15th, 2020	28	Female	Yes	Yes	Other family	Complete	Yes	Phone numbers are not available	No	No	Complete
Screening Data	Jinja Referral Hospital		7/22/2021	Visited tuberculosis clinic	September, 2019 - March, 15th, 2020	55	Male	Yes	Yes	Other family	Complete	Yes		Yes	Yes	Complete
Study Data																	Unchecked	Checked	Unchecked	Unchecked	No										Unchecked	Unchecked	Unchecked	Unchecked	Unchecked	Unchecked	Unchecked	Unchecked	Unchecked	Unchecked	Unchecked	Unchecked	Unchecked	Unchecked		Checked	Unchecked	Unchecked	Unchecked
Screening Data	Jinja Referral Hospital		7/22/2021	Visited tuberculosis clinic	September, 2019 - March, 15th, 2020	52	Female	Yes	Yes	Other family	Complete	Yes		Yes	Yes	Complete
Study Data																	Unchecked	Checked	Unchecked	Unchecked	No										Unchecked	Unchecked	Unchecked	Unchecked	Unchecked	Unchecked	Unchecked	Unchecked	Unchecked	Unchecked	Unchecked	Unchecked	Unchecked	Unchecked		Unchecked	Unchecked	Checked	Unchecked
Screening Data	Jinja Referral Hospital		7/22/2021	Diagnosed with tuberculosis	March 15th - June, 2020	55	Male	Yes	Yes	Other family	Complete	Yes		Yes	Yes	Complete
Study Data																	Checked	Unchecked	Unchecked	Unchecked	No			March 15th - June, 2020	Hospital		Jinja Regional Referral Hospital		over 2 months	4	Checked	Checked	Checked	Unchecked	Unchecked	Unchecked	Unchecked	Unchecked	Unchecked	Unchecked	Unchecked	Unchecked	Unchecked	Unchecked		Unchecked	Unchecked	Unchecked	Unchecked
Screening Data	Jinja Referral Hospital		7/22/2021	Diagnosed with tuberculosis	March 15th - June, 2020	43	Female	Yes	Yes	Other family	Complete	Yes	Wrong number and the MTN line is not available on the network	No	No	Complete
Screening Data	Jinja Referral Hospital		7/22/2021	Diagnosed with tuberculosis	March 15th - June, 2020	42	Male	Yes	Yes	Other family	Complete	Yes	Numbers cannot reached be reached at this time	No	No	Complete
Screening Data	Jinja Referral Hospital		7/22/2021	Diagnosed with tuberculosis	March 15th - June, 2020	22	Female	Yes	Yes	Other family	Complete	Yes	Contact didn't pick up her phone	No	No	Complete
Screening Data	Jinja Referral Hospital		7/22/2021	Diagnosed with tuberculosis	March 15th - June, 2020	19	Female	Yes	Yes	Other family	Complete	Yes	Patient far from the supporter	No	No	Complete
Screening Data	Jinja Referral Hospital		7/22/2021	Diagnosed with tuberculosis	March 15th - June, 2020	32	Female	Yes	Yes	Other family	Complete	Yes		Yes	Yes	Complete
Study Data																	Checked	Unchecked	Unchecked	Unchecked	No			March 15th - June, 2020	Hospital		Jinja Regional Referral Hospital		1-2 months	5	Checked	Checked	Checked	Unchecked	Unchecked	Unchecked	Unchecked	Unchecked	Unchecked	Unchecked	Unchecked	Unchecked	Unchecked	Unchecked		Unchecked	Unchecked	Unchecked	Unchecked
Screening Data	Jinja Referral Hospital		7/22/2021	Diagnosed with tuberculosis	March 15th - June, 2020	23	Male	Yes	Yes	Other family	Complete	Yes		Yes	Yes	Complete
Study Data																	Checked	Unchecked	Unchecked	Unchecked	No			March 15th - June, 2020	Hospital		Jinja Regional Referral Hospital		over 2 months	2	Checked	Checked	Unchecked	Unchecked	Unchecked	Unchecked	Unchecked	Unchecked	Unchecked	Unchecked	Unchecked	Unchecked	Unchecked	Unchecked		Unchecked	Unchecked	Unchecked	Unchecked
Screening Data	Jinja Referral Hospital		7/22/2021	Diagnosed with tuberculosis	March 15th - June, 2020	56	Female	Yes	Yes	Other family	Complete	Yes		Yes	Yes	Complete
Study Data																	Checked	Unchecked	Unchecked	Unchecked	No			March 15th - June, 2020	Hospital		Jinja Regional Referral Hospital		1-2 months	2	Checked	Checked	Checked	Unchecked	Unchecked	Unchecked	Unchecked	Unchecked	Unchecked	Unchecked	Unchecked	Unchecked	Unchecked	Unchecked		Unchecked	Unchecked	Unchecked	Unchecked
Screening Data	Jinja Referral Hospital		7/30/2021	Diagnosed with tuberculosis	March 15th - June, 2020	75	Female	Yes	Yes	Other family	Complete					Incomplete
Screening Data	Jinja Referral Hospital		7/30/2021	Diagnosed with tuberculosis	March 15th - June, 2020	45	Male	Yes	Yes	Other family	Complete					Incomplete
Screening Data	Jinja Referral Hospital		7/30/2021	Diagnosed with tuberculosis	March 15th - June, 2020	75	Male	Yes	Yes	Other family	Complete					Incomplete
Screening Data	Jinja Referral Hospital		7/30/2021	Diagnosed with tuberculosis	March 15th - June, 2020	29	Female	Yes	Yes	Partner	Complete	Yes	Phone numbers cannot be reached	No	No	Complete
Screening Data	Jinja Referral Hospital		7/30/2021	Diagnosed with tuberculosis	March 15th - June, 2020	39	Male	Yes	Yes	Other family	Complete	Yes	Contact declined to consent	No	No	Complete
Screening Data	Jinja Referral Hospital		7/30/2021	Diagnosed with tuberculosis	March 15th - June, 2020	32	Female	Yes	Yes	Other family	Complete					Incomplete
Screening Data	Jinja Referral Hospital		7/23/2021	Missed a tuberculosis clinic appointment	September, 2019 - March, 15th, 2020	31	Female	Yes	Yes	Other family	Complete	Yes		Yes	Yes	Complete
Study Data																	Unchecked	Unchecked	Checked	Unchecked	No										Unchecked	Unchecked	Unchecked	Unchecked	Unchecked	Unchecked	Unchecked	Unchecked	Unchecked	Unchecked	Unchecked	Unchecked	Unchecked	Unchecked		Unchecked	Unchecked	Unchecked	Unchecked
Screening Data	Jinja Referral Hospital		7/23/2021	Visited tuberculosis clinic	September, 2019 - March, 15th, 2020	70	Female	Yes	Yes	Other family	Complete	No				Complete
Screening Data	Jinja Referral Hospital		7/23/2021	Visited tuberculosis clinic	September, 2019 - March, 15th, 2020	20	Male	Yes	Yes	Other family	Complete	Yes		Yes	Yes	Complete
Study Data																	Unchecked	Checked	Unchecked	Unchecked	No										Unchecked	Unchecked	Unchecked	Unchecked	Unchecked	Unchecked	Unchecked	Unchecked	Unchecked	Unchecked	Unchecked	Unchecked	Unchecked	Unchecked		Checked	Unchecked	Unchecked	Unchecked
Screening Data	Jinja Referral Hospital		7/23/2021	Diagnosed with tuberculosis	March 15th - June, 2020	39	Female	Yes	Yes	Other family	Complete	Yes		Yes	Yes	Complete
Study Data																	Checked	Unchecked	Unchecked	Unchecked	No			March 15th - June, 2020	Hospital		Jinja Regional Referral Hospital		1-2 months	2	Unchecked	Unchecked	Unchecked	Unchecked	Unchecked	Unchecked	Unchecked	Unchecked	Unchecked	Unchecked	Unchecked	Checked	Unchecked	Unchecked		Unchecked	Unchecked	Unchecked	Unchecked
Screening Data	Jinja Referral Hospital		7/22/2021	Missed a tuberculosis clinic appointment	After June 2020	33	Male	No	Yes	Other family	Complete	Yes	Patient doesn't have any contact details	No	No	Complete
Screening Data	Jinja Referral Hospital		7/23/2021	Diagnosed with tuberculosis	After June 2020	24	Male	Yes	Yes	Other family	Complete	Yes	All contacts are not available	No	No	Complete
Screening Data	Jinja Referral Hospital		7/23/2021	Visited tuberculosis clinic	September, 2019 - March, 15th, 2020	54	Female	No	Yes	Other family	Complete	Yes	Phone contact cannot be reached at this time	No	No	Complete
Screening Data	Jinja Referral Hospital		7/23/2021	Visited tuberculosis clinic	September, 2019 - March, 15th, 2020	50	Male	Yes	Yes	Other family	Complete	Yes	Patient repeated during data abstraction	No	No	Complete
Screening Data	Jinja Referral Hospital		7/23/2021	Visited tuberculosis clinic	September, 2019 - March, 15th, 2020	25	Male	No	Yes	Other family	Complete					Incomplete
Screening Data	Jinja Referral Hospital		7/23/2021	Visited tuberculosis clinic	September, 2019 - March, 15th, 2020	33	Male	Yes	Yes	Other family	Complete					Incomplete
Screening Data	Jinja Referral Hospital		7/23/2021	Visited tuberculosis clinic	September, 2019 - March, 15th, 2020	22	Female	Yes	Yes	Other family	Complete	Yes		Yes	Yes	Complete
Study Data																	Unchecked	Checked	Unchecked	Unchecked	No										Unchecked	Unchecked	Unchecked	Unchecked	Unchecked	Unchecked	Unchecked	Unchecked	Unchecked	Unchecked	Unchecked	Unchecked	Unchecked	Unchecked		Checked	Unchecked	Unchecked	Unchecked
Screening Data	Jinja Referral Hospital		7/23/2021	Visited tuberculosis clinic	After June 2020	65	Male	Yes	Yes	Other family	Complete	No		No	No	Complete
Screening Data	Jinja Referral Hospital		7/23/2021	Visited tuberculosis clinic	After June 2020	26	Male	No	Yes	Other family	Complete	Yes	Wrong number	No	No	Complete
Screening Data	Jinja Referral Hospital		7/23/2021	Visited tuberculosis clinic	After June 2020	28	Female	Yes	Yes	Other family	Complete	Yes		Yes	Yes	Complete
Study Data																	Unchecked	Checked	Unchecked	Unchecked	No										Unchecked	Unchecked	Unchecked	Unchecked	Unchecked	Unchecked	Unchecked	Unchecked	Unchecked	Unchecked	Unchecked	Unchecked	Unchecked	Unchecked		Unchecked	Unchecked	Checked	Unchecked
Screening Data	Jinja Referral Hospital		7/23/2021	Visited tuberculosis clinic	After June 2020	18	Male	No	Yes	Other family	Complete	Yes		Yes	Yes	Complete
Study Data																	Unchecked	Checked	Unchecked	Unchecked	No										Unchecked	Unchecked	Unchecked	Unchecked	Unchecked	Unchecked	Unchecked	Unchecked	Unchecked	Unchecked	Unchecked	Unchecked	Unchecked	Unchecked		Unchecked	Unchecked	Checked	Unchecked
Screening Data	Jinja Referral Hospital		7/23/2021	Visited tuberculosis clinic	After June 2020	33	Male	Yes	Yes	Other family	Complete	Yes	Patient is far from the supporter	Yes	No	Complete
Screening Data	Jinja Referral Hospital		7/23/2021	Visited tuberculosis clinic	After June 2020	38	Male	Yes	Yes	Other family	Complete	Yes		Yes	Yes	Complete
Study Data																	Unchecked	Checked	Unchecked	Unchecked	No										Unchecked	Unchecked	Unchecked	Unchecked	Unchecked	Unchecked	Unchecked	Unchecked	Unchecked	Unchecked	Unchecked	Unchecked	Unchecked	Unchecked		Unchecked	Unchecked	Checked	Unchecked
Screening Data	Jinja Referral Hospital		7/23/2021	Diagnosed with tuberculosis	After June 2020	24	Male	Yes	Yes	Other family	Complete	Yes		Yes	Yes	Complete
Study Data																	Checked	Unchecked	Unchecked	Unchecked	No			After June 2020	Hospital		Jinja Regional Referral Hospital		over 2 months	4	Checked	Checked	Checked	Unchecked	Unchecked	Unchecked	Unchecked	Unchecked	Unchecked	Unchecked	Unchecked	Unchecked	Unchecked	Unchecked		Unchecked	Unchecked	Unchecked	Unchecked
Screening Data	Jinja Referral Hospital		7/23/2021	Diagnosed with tuberculosis	After June 2020	61	Male	Yes	Yes	Other family	Complete	Yes	Phone number is kindly switched off	No	No	Complete
Screening Data	Jinja Referral Hospital		7/23/2021	Diagnosed with tuberculosis	After June 2020	24	Female	Yes	Yes	Other family	Complete	Yes		Yes	Yes	Complete
Study Data																	Checked	Unchecked	Unchecked	Unchecked	No			After June 2020	Hospital		Jinja Regional Referral Hospital		1-2 months	3	Checked	Checked	Unchecked	Checked	Unchecked	Unchecked	Unchecked	Unchecked	Unchecked	Unchecked	Unchecked	Unchecked	Unchecked	Unchecked		Unchecked	Unchecked	Unchecked	Unchecked
Screening Data	Jinja Referral Hospital		7/23/2021	Diagnosed with tuberculosis	After June 2020	25	Female	Yes	Yes	Other family	Complete	Yes		Yes	Yes	Complete
Study Data																	Checked	Unchecked	Unchecked	Unchecked	No			After June 2020	Hospital		Jinja Regional Referral Hospital		over 2 months	6	Checked	Unchecked	Unchecked	Unchecked	Unchecked	Unchecked	Unchecked	Unchecked	Unchecked	Unchecked	Unchecked	Checked	Unchecked	Unchecked		Unchecked	Unchecked	Unchecked	Unchecked
Screening Data	Jinja Referral Hospital		7/23/2021	Diagnosed with tuberculosis	After June 2020	62	Male	Yes	Yes	Other family	Complete	Yes		Yes	Yes	Complete
Study Data																	Checked	Unchecked	Unchecked	Unchecked	No			After June 2020	Hospital		Jinja Regional Referral Hospital		1-2 months	4	Checked	Unchecked	Unchecked	Unchecked	Checked	Unchecked	Unchecked	Unchecked	Unchecked	Unchecked	Unchecked	Unchecked	Unchecked	Unchecked		Unchecked	Unchecked	Unchecked	Unchecked
Screening Data	Jinja Referral Hospital		7/23/2021	Diagnosed with tuberculosis	After June 2020	42	Female	Yes	No		Complete	Yes		Yes	Yes	Complete
Study Data																	Checked	Unchecked	Unchecked	Unchecked	No			After June 2020	Hospital		Jinja Regional Referral Hospital		1-2 months	3	Unchecked	Unchecked	Unchecked	Unchecked	Checked	Unchecked	Unchecked	Unchecked	Unchecked	Unchecked	Unchecked	Unchecked	Unchecked	Unchecked		Unchecked	Unchecked	Unchecked	Unchecked
Screening Data	Jinja Referral Hospital		7/23/2021	Diagnosed with tuberculosis	After June 2020	18	Female	No	Yes	Other family	Complete	Yes	Mother says she hid herself from the mother after getting well. She into marriage but she has no idea where she is hiding	No	No	Complete
Screening Data	Jinja Referral Hospital		7/23/2021	Diagnosed with tuberculosis	After June 2020	20	Female	Yes	Yes	Other family	Complete	Yes	Patient too far from supporter	No	No	Complete
Screening Data	Jinja Referral Hospital		7/23/2021	Diagnosed with tuberculosis	After June 2020	32	Female	Yes	Yes	Other family	Complete	Yes		Yes	Yes	Complete
Study Data																	Checked	Unchecked	Unchecked	Unchecked	No			After June 2020	Hospital		Jinja Regional Referral Hospital		2 weeks to a month	4	Unchecked	Unchecked	Unchecked	Unchecked	Checked	Unchecked	Unchecked	Unchecked	Unchecked	Unchecked	Unchecked	Unchecked	Unchecked	Unchecked		Unchecked	Unchecked	Unchecked	Unchecked
Screening Data	Jinja Referral Hospital		7/23/2021	Diagnosed with tuberculosis	September, 2019 - March, 15th, 2020	36	Female	No	Yes	Other family	Complete	Yes	Patient is far from supporter	No	No	Complete
Screening Data	Jinja Referral Hospital		7/23/2021	Diagnosed with tuberculosis	September, 2019 - March, 15th, 2020	53	Male	Yes	Yes	Other family	Complete	Yes	Patient developed a hearing disability while on treatment	No	No	Complete
Screening Data	Jinja Referral Hospital		7/23/2021	Diagnosed with tuberculosis	September, 2019 - March, 15th, 2020	28	Male	No	Yes	Other family	Complete	Yes	Contact didnt answer the calls	No	No	Complete
Screening Data	Jinja Referral Hospital		7/23/2021	Diagnosed with tuberculosis	September, 2019 - March, 15th, 2020	33	Male	Yes	Yes	Other family	Complete	Yes	All contacts claimed that all were wrong numbers	No	No	Complete
Screening Data	Jinja Referral Hospital		7/23/2021	Diagnosed with tuberculosis	September, 2019 - March, 15th, 2020	50	Female	Yes	Yes	Other family	Complete	Yes	Patient declined to consent	No	No	Complete
Screening Data	Jinja Referral Hospital		7/23/2021	Diagnosed with tuberculosis	September, 2019 - March, 15th, 2020	47	Female	Yes	Yes	Other family	Complete					Incomplete
Screening Data	Jinja Referral Hospital		7/23/2021	Diagnosed with tuberculosis	September, 2019 - March, 15th, 2020	33	Male	Yes	Yes	Other family	Complete	Yes		Yes	Yes	Complete
Study Data																	Checked	Unchecked	Unchecked	Unchecked	No			September, 2019 - March, 15th, 2020	Hospital		Jinja Regional Referral Hospital		1-2 months	2	Checked	Unchecked	Unchecked	Unchecked	Checked	Unchecked	Unchecked	Unchecked	Unchecked	Unchecked	Unchecked	Unchecked	Unchecked	Unchecked		Unchecked	Unchecked	Unchecked	Unchecked
Screening Data	Jinja Referral Hospital		7/23/2021	Diagnosed with tuberculosis	September, 2019 - March, 15th, 2020	30	Female	Yes	Yes	Other (Not Specified)	Complete	Yes		Yes	Yes	Complete
Study Data																	Checked	Unchecked	Unchecked	Unchecked	No			September, 2019 - March, 15th, 2020	Hospital		Jinja Regional Referral Hospital		1-2 months	2	Unchecked	Unchecked	Unchecked	Unchecked	Unchecked	Unchecked	Unchecked	Unchecked	Unchecked	Unchecked	Unchecked	Checked	Unchecked	Unchecked		Unchecked	Unchecked	Unchecked	Unchecked
Screening Data	Jinja Referral Hospital		7/23/2021	Diagnosed with tuberculosis	September, 2019 - March, 15th, 2020	20	Male	Yes	Yes	Other family	Complete	Yes	The contact declined to consent	No	No	Complete
Screening Data	Jinja Referral Hospital		7/23/2021	Diagnosed with tuberculosis	September, 2019 - March, 15th, 2020	62	Male	Yes	Yes	Other family	Complete	Yes	Numbers out service	No	No	Complete
Screening Data	Jinja Referral Hospital		7/23/2021	Diagnosed with tuberculosis	September, 2019 - March, 15th, 2020	40	Male	Yes	Yes	Other family	Complete	Yes		Yes	Yes	Complete
Study Data																	Checked	Unchecked	Unchecked	Unchecked	No			September, 2019 - March, 15th, 2020	Hospital		Jinja Regional Referral Hospital		over 2 months	4	Checked	Unchecked	Unchecked	Unchecked	Checked	Unchecked	Unchecked	Unchecked	Unchecked	Unchecked	Unchecked	Checked	Unchecked	Unchecked		Unchecked	Unchecked	Unchecked	Unchecked
Screening Data	Jinja Referral Hospital		7/23/2021	Diagnosed with tuberculosis	September, 2019 - March, 15th, 2020	69	Male	Yes	Yes	Other family	Complete	Yes	Contact did not answer the call	No	No	Complete
Screening Data	Jinja Referral Hospital		7/23/2021	Diagnosed with tuberculosis	September, 2019 - March, 15th, 2020	23	Male	Yes	Yes	Other family	Complete	Yes	Number doesn't exist on the MTN network	No	No	Complete
Screening Data	Jinja Referral Hospital		7/23/2021	Diagnosed with tuberculosis	September, 2019 - March, 15th, 2020	29	Male	No	Yes	Other family	Complete	No				Complete
Screening Data	Jinja Referral Hospital		7/23/2021	Missed a tuberculosis clinic appointment	September, 2019 - March, 15th, 2020	23	Male	Yes	Yes	Other family	Complete	Yes		Yes	Yes	Complete
Study Data																	Unchecked	Unchecked	Checked	Unchecked	No										Unchecked	Unchecked	Unchecked	Unchecked	Unchecked	Unchecked	Unchecked	Unchecked	Unchecked	Unchecked	Unchecked	Unchecked	Unchecked	Unchecked		Unchecked	Unchecked	Unchecked	Unchecked
Screening Data	Jinja Referral Hospital		7/23/2021	Diagnosed with tuberculosis	September, 2019 - March, 15th, 2020	41	Female	Yes	Yes	Other family	Complete	Yes	Wrong number	No	No	Complete
Screening Data	Jinja Referral Hospital		7/23/2021	Diagnosed with tuberculosis	September, 2019 - March, 15th, 2020	47	Male	Yes	Yes	Other family	Complete	Yes	Number is out of service	No	No	Complete
Screening Data	Jinja Referral Hospital		7/23/2021	Diagnosed with tuberculosis	After June 2020	25	Female	Yes	Yes	Other family	Complete	Yes		Yes	Yes	Complete
Study Data																	Checked	Unchecked	Unchecked	Unchecked	No			After June 2020	Hospital		Jinja Regional Referral Hospital		1-2 months	4	Unchecked	Unchecked	Unchecked	Unchecked	Unchecked	Unchecked	Checked	Unchecked	Unchecked	Unchecked	Unchecked	Unchecked	Unchecked	Unchecked		Unchecked	Unchecked	Unchecked	Unchecked
Screening Data	Jinja Referral Hospital		7/23/2021	Diagnosed with tuberculosis	After June 2020	42	Male	Yes	Yes	Other family	Complete	Yes		Yes	Yes	Complete
Study Data																	Checked	Unchecked	Unchecked	Unchecked	No			After June 2020	Hospital		Jinja Regional Referral Hospital		1-2 months	3	Unchecked	Unchecked	Unchecked	Unchecked	Checked	Unchecked	Unchecked	Unchecked	Unchecked	Unchecked	Unchecked	Unchecked	Unchecked	Unchecked		Unchecked	Unchecked	Unchecked	Unchecked
Screening Data	Jinja Referral Hospital		7/23/2021	Diagnosed with tuberculosis	After June 2020	32	Male	Yes	Yes	Other family	Complete	Yes	Number not available	No	No	Complete
Screening Data	Jinja Referral Hospital		7/23/2021	Diagnosed with tuberculosis	After June 2020	51	Male	Yes	Yes	Other family	Complete	Yes		Yes	Yes	Complete
Study Data																	Checked	Unchecked	Unchecked	Unchecked	No			After June 2020	Hospital		Jinja Regional Referral Hospital		1-2 months	4	Unchecked	Unchecked	Unchecked	Unchecked	Checked	Unchecked	Unchecked	Unchecked	Unchecked	Unchecked	Unchecked	Unchecked	Unchecked	Unchecked		Unchecked	Unchecked	Unchecked	Unchecked
Screening Data	Jinja Referral Hospital		7/23/2021	Diagnosed with tuberculosis	After June 2020	39	Male	Yes	Yes	Other family	Complete	Yes		Yes	Yes	Complete
Study Data																	Checked	Unchecked	Unchecked	Unchecked	No			After June 2020	Hospital		Jinja Regional Referral Hospital		over 2 months	10	Unchecked	Unchecked	Unchecked	Unchecked	Unchecked	Unchecked	Checked	Unchecked	Unchecked	Unchecked	Unchecked	Checked	Unchecked	Unchecked		Unchecked	Unchecked	Unchecked	Unchecked
Screening Data	Jinja Referral Hospital		7/23/2021	Diagnosed with tuberculosis	After June 2020	20	Male	Yes	Yes	Other family	Complete	Yes		Yes	Yes	Complete
Study Data																	Checked	Unchecked	Unchecked	Unchecked	No			After June 2020	Hospital		Jinja Regional Referral Hospital		over 2 months	2	Unchecked	Unchecked	Unchecked	Unchecked	Unchecked	Unchecked	Unchecked	Unchecked	Unchecked	Unchecked	Unchecked	Checked	Unchecked	Unchecked		Unchecked	Unchecked	Unchecked	Unchecked
Screening Data	Jinja Referral Hospital		7/23/2021	Diagnosed with tuberculosis	After June 2020	50	Female	No	Yes	Other family	Complete	Yes		Yes	Yes	Complete
Study Data																	Checked	Unchecked	Unchecked	Unchecked	No			After June 2020	Hospital		Jinja Regional Referral Hospital		1-2 months	3	Unchecked	Unchecked	Unchecked	Unchecked	Unchecked	Unchecked	Unchecked	Unchecked	Unchecked	Unchecked	Unchecked	Checked	Unchecked	Unchecked		Unchecked	Unchecked	Unchecked	Unchecked
Screening Data	Jinja Referral Hospital		7/23/2021	Diagnosed with tuberculosis	After June 2020	22	Female	No	Yes	Other family	Complete	Yes		Yes	Yes	Complete
Study Data																	Checked	Unchecked	Unchecked	Unchecked	No			March 15th - June, 2020	Hospital		Jinja Regional Referral Hospital		2 weeks to a month	3	Unchecked	Unchecked	Unchecked	Unchecked	Unchecked	Unchecked	Unchecked	Unchecked	Unchecked	Unchecked	Unchecked	Checked	Unchecked	Unchecked		Unchecked	Unchecked	Unchecked	Unchecked
Screening Data	Jinja Referral Hospital		7/23/2021	Visited tuberculosis clinic	March 15th - June, 2020	35	Male	Yes	Yes	Other family	Complete	Yes	Phone number not available at the moment	No	No	Complete
Screening Data	Jinja Referral Hospital		7/23/2021	Visited tuberculosis clinic	March 15th - June, 2020	42	Male	Yes	Yes	Other family	Complete	No				Complete
Screening Data	Jinja Referral Hospital		7/23/2021	Visited tuberculosis clinic	March 15th - June, 2020	40	Male	Yes	Yes	Other family	Complete	Yes		Yes	Yes	Complete
Study Data																	Unchecked	Checked	Unchecked	Unchecked	No										Unchecked	Unchecked	Unchecked	Unchecked	Unchecked	Unchecked	Unchecked	Unchecked	Unchecked	Unchecked	Unchecked	Unchecked	Unchecked	Unchecked		Unchecked	Checked	Unchecked	Unchecked
Screening Data	Jinja Referral Hospital		7/23/2021	Visited tuberculosis clinic	March 15th - June, 2020	50	Female	No	Yes	Other family	Complete	No				Complete
Screening Data	Jinja Referral Hospital		7/23/2021	Diagnosed with tuberculosis	March 15th - June, 2020	37	Male	Yes	Yes	Other family	Complete	Yes		Yes	Yes	Complete
Study Data																	Checked	Unchecked	Unchecked	Unchecked	Yes	2019	2	September, 2019 - March, 15th, 2020	Hospital		Jinja Regional Referral Hospital		1-2 months	3	Unchecked	Unchecked	Unchecked	Unchecked	Checked	Unchecked	Unchecked	Unchecked	Unchecked	Unchecked	Unchecked	Unchecked	Unchecked	Unchecked		Unchecked	Unchecked	Unchecked	Unchecked
Screening Data	Jinja Referral Hospital		7/23/2021	Diagnosed with tuberculosis	March 15th - June, 2020	49	Male	Yes	Yes	Other family	Complete	Yes		Yes	Yes	Complete
Study Data																	Checked	Unchecked	Unchecked	Unchecked	No			March 15th - June, 2020	Hospital		Jinja Regional Referral Hospital		over 2 months	4	Unchecked	Unchecked	Unchecked	Unchecked	Checked	Unchecked	Unchecked	Unchecked	Unchecked	Unchecked	Unchecked	Unchecked	Unchecked	Unchecked		Unchecked	Unchecked	Unchecked	Unchecked
Screening Data	Jinja Referral Hospital		7/23/2021	Diagnosed with tuberculosis	March 15th - June, 2020	34	Male	Yes	Yes	Other family	Complete	Yes		Yes	Yes	Complete
Study Data																	Checked	Unchecked	Unchecked	Unchecked	No			March 15th - June, 2020	Hospital		Jinja Regional Referral Hospital		1-2 months	2	Unchecked	Unchecked	Unchecked	Unchecked	Checked	Unchecked	Unchecked	Unchecked	Unchecked	Unchecked	Unchecked	Unchecked	Unchecked	Unchecked		Unchecked	Unchecked	Unchecked	Unchecked
Screening Data	Jinja Referral Hospital		7/23/2021	Diagnosed with tuberculosis	March 15th - June, 2020	40	Female	Yes	Yes	Other family	Complete	Yes		Yes	Yes	Complete
Study Data																	Checked	Unchecked	Unchecked	Unchecked	No			March 15th - June, 2020	Hospital		Jinja Regional Referral Hospital		1-2 months	2	Unchecked	Unchecked	Unchecked	Unchecked	Unchecked	Unchecked	Unchecked	Unchecked	Unchecked	Unchecked	Unchecked	Checked	Unchecked	Unchecked		Unchecked	Unchecked	Unchecked	Unchecked
Screening Data	Jinja Referral Hospital		9/27/2021	Admitted to tuberculosis inpatient ward	June 1st - July 31, 2021	47	Female	Yes	Yes	Other family	Complete					Incomplete
Screening Data	Jinja Referral Hospital		9/27/2021	Admitted to tuberculosis inpatient ward	June 1st - July 31, 2021	35	Male	No	Yes	Other family	Complete					Incomplete
Screening Data	Jinja Referral Hospital		9/27/2021	Admitted to tuberculosis inpatient ward	June 1st - July 31, 2021	22	Male	Yes	Yes	Other family	Complete					Incomplete
Screening Data	Jinja Referral Hospital		9/27/2021	Admitted to tuberculosis inpatient ward	June 1st - July 31, 2021	90	Female	Yes	Yes	Other family	Complete					Incomplete
Screening Data	Jinja Referral Hospital		9/27/2021	Admitted to tuberculosis inpatient ward	June 1st - July 31, 2021	19	Female	Yes	Yes	Other family	Complete					Incomplete
Screening Data	Jinja Referral Hospital		9/27/2021	Admitted to tuberculosis inpatient ward	June 1st - July 31, 2021	37	Female	Yes	Yes	Other family	Complete					Incomplete
Screening Data	Jinja Referral Hospital		9/27/2021	Admitted to tuberculosis inpatient ward	June 1st - July 31, 2021	43	Female	Yes	Yes	Other family	Complete					Incomplete
Screening Data	Jinja Referral Hospital		9/27/2021	Admitted to tuberculosis inpatient ward	June 1st - July 31, 2021	37	Female	Yes	Yes	Other family	Complete					Incomplete
Screening Data	Jinja Referral Hospital		9/27/2021	Admitted to tuberculosis inpatient ward	June 1st - July 31, 2021	70	Male	Yes	Yes	Other family	Complete					Incomplete
Screening Data	Jinja Referral Hospital		9/27/2021	Missed a tuberculosis clinic appointment	After June 2020	40	Male	No	Yes	Other family	Complete					Incomplete
Screening Data	Jinja Referral Hospital		9/27/2021	Missed a tuberculosis clinic appointment	After June 2020	22	Male	No	Yes	Other family	Complete					Incomplete
Screening Data	Jinja Referral Hospital		9/27/2021	Missed a tuberculosis clinic appointment	June 1st - July 31, 2021	85	Male	Yes	Yes	Other family	Complete					Incomplete
Screening Data	Jinja Referral Hospital		9/27/2021	Missed a tuberculosis clinic appointment	After June 2020	28	Female	Yes	Yes	Other family	Complete					Incomplete
Screening Data	Jinja Referral Hospital		9/28/2021	Diagnosed with tuberculosis	June 1st - July 31, 2021	25	Male	Yes	Yes	Other family	Complete					Incomplete
Screening Data	Jinja Referral Hospital		9/28/2021	Diagnosed with tuberculosis	June 1st - July 31, 2021	48	Male	Yes	Yes	Other family	Complete					Incomplete
Screening Data	Jinja Referral Hospital		9/28/2021	Diagnosed with tuberculosis	June 1st - July 31, 2021	38	Male	Yes	Yes	Other family	Complete					Incomplete
Screening Data	Jinja Referral Hospital		9/28/2021	Diagnosed with tuberculosis	June 1st - July 31, 2021	60	Male	Yes	Yes	Other family	Complete					Incomplete
Screening Data	Jinja Referral Hospital		9/28/2021	Diagnosed with tuberculosis	June 1st - July 31, 2021	38	Female	Yes	Yes	Other family	Complete					Incomplete
Screening Data	Jinja Referral Hospital		9/28/2021	Diagnosed with tuberculosis	June 1st - July 31, 2021	40	Male	Yes	Yes	Other family	Complete					Incomplete
Screening Data	Jinja Referral Hospital		9/28/2021	Diagnosed with tuberculosis	June 1st - July 31, 2021	78	Female	Yes	Yes	Other family	Complete					Incomplete
Screening Data	Jinja Referral Hospital		9/28/2021	Diagnosed with tuberculosis	June 1st - July 31, 2021	50	Female	Yes	Yes	Other family	Complete					Incomplete
Screening Data	Jinja Referral Hospital		9/28/2021	Diagnosed with tuberculosis	June 1st - July 31, 2021	40	Female	Yes	Yes	Other family	Complete					Incomplete
Screening Data	Jinja Referral Hospital		9/28/2021	Diagnosed with tuberculosis	June 1st - July 31, 2021	50	Male	Yes	Yes	Other family	Complete					Incomplete
Screening Data	Jinja Referral Hospital		9/28/2021	Diagnosed with tuberculosis	June 1st - July 31, 2021	90	Female	Yes	Yes	Other family	Complete					Incomplete
Screening Data	Jinja Referral Hospital		9/28/2021	Diagnosed with tuberculosis	June 1st - July 31, 2021	53	Male	Yes	Yes	Other family	Complete					Incomplete
Screening Data	Jinja Referral Hospital		9/28/2021	Diagnosed with tuberculosis	June 1st - July 31, 2021	27	Male	Yes	Yes	Other family	Complete					Incomplete
Screening Data	Jinja Referral Hospital		9/28/2021	Diagnosed with tuberculosis	June 1st - July 31, 2021	41	Male	Yes	Yes	Other family	Complete					Incomplete
Screening Data	Jinja Referral Hospital		9/28/2021	Diagnosed with tuberculosis	June 1st - July 31, 2021	24	Female	Yes	Yes	Other family	Complete					Incomplete
Screening Data	Jinja Referral Hospital		9/28/2021	Diagnosed with tuberculosis	June 1st - July 31, 2021	24	Female	Yes	Yes	Other family	Complete					Incomplete
Screening Data	Jinja Referral Hospital		9/28/2021	Diagnosed with tuberculosis	June 1st - July 31, 2021	52	Male	Yes	Yes	Other family	Complete					Incomplete
Screening Data	Jinja Referral Hospital		9/28/2021	Diagnosed with tuberculosis	June 1st - July 31, 2021	38	Male	Yes	Yes	Other family	Complete					Incomplete
Screening Data	Jinja Referral Hospital		9/28/2021	Diagnosed with tuberculosis	June 1st - July 31, 2021	39	Male	Yes	Yes	Other family	Complete					Incomplete
Screening Data	Jinja Referral Hospital		9/28/2021	Diagnosed with tuberculosis	June 1st - July 31, 2021	48	Male	Yes	Yes	Other family	Complete					Incomplete
Screening Data	Jinja Referral Hospital		9/28/2021	Diagnosed with tuberculosis	June 1st - July 31, 2021	38	Male	Yes	Yes	Other family	Complete					Incomplete
Screening Data	Jinja Referral Hospital		9/28/2021	Diagnosed with tuberculosis	June 1st - July 31, 2021	35	Male	Yes	Yes	Other family	Complete					Incomplete
Screening Data	Jinja Referral Hospital		9/28/2021	Diagnosed with tuberculosis	June 1st - July 31, 2021	22	Male	No	Yes	Other family	Complete					Incomplete
Screening Data	Jinja Referral Hospital		9/28/2021	Diagnosed with tuberculosis	June 1st - July 31, 2021	35	Female	Yes	Yes	Other family	Complete					Incomplete
Screening Data	Jinja Referral Hospital		9/28/2021	Visited tuberculosis clinic	After June 2020	29	Female	Yes	Yes	Other family	Complete					Incomplete
Screening Data	Jinja Referral Hospital		9/28/2021	Visited tuberculosis clinic	After June 2020	50	Female	Yes	Yes	Other family	Complete					Incomplete
Screening Data	Jinja Referral Hospital		9/28/2021	Visited tuberculosis clinic	After June 2020	51	Male	Yes	Yes	Other family	Complete					Incomplete
Screening Data	Jinja Referral Hospital		9/28/2021	Visited tuberculosis clinic	After June 2020	43	Male	Yes	Yes	Other family	Complete					Incomplete
Screening Data	Jinja Referral Hospital		9/28/2021	Visited tuberculosis clinic	After June 2020	33	Female	Yes	Yes	Other family	Complete					Incomplete
Screening Data	Jinja Referral Hospital		9/28/2021	Visited tuberculosis clinic	After June 2020	31	Female	Yes	Yes	Other family	Complete					Incomplete
Screening Data	Jinja Referral Hospital		9/28/2021	Visited tuberculosis clinic	After June 2020	39	Female	Yes	Yes	Other family	Complete					Incomplete
Screening Data	Jinja Referral Hospital		9/28/2021	Visited tuberculosis clinic	After June 2020	37	Female	Yes	Yes	Other family	Complete					Incomplete
Screening Data	Jinja Referral Hospital		9/28/2021	Visited tuberculosis clinic	After June 2020	21	Male	Yes	Yes	Other family	Complete					Incomplete
Screening Data	Jinja Referral Hospital		9/28/2021	Visited tuberculosis clinic	After June 2020	19	Female	Yes	Yes	Other family	Complete					Incomplete
Screening Data	Jinja Referral Hospital		9/28/2021	Visited tuberculosis clinic	After June 2020	60	Male	Yes	Yes	Other family	Complete					Incomplete
Screening Data	Jinja Referral Hospital		9/28/2021	Visited tuberculosis clinic	After June 2020	58	Male	Yes	Yes	Other family	Complete					Incomplete
Screening Data	Jinja Referral Hospital		9/28/2021	Visited tuberculosis clinic	After June 2020	21	Male	Yes	Yes	Other family	Complete					Incomplete
Screening Data	Jinja Referral Hospital		9/28/2021	Visited tuberculosis clinic	After June 2020	30	Male	Yes	Yes	Other family	Complete					Incomplete
Screening Data	Jinja Referral Hospital		9/28/2021	Visited tuberculosis clinic	After June 2020	25	Male	Yes	Yes	Other family	Complete					Incomplete
Screening Data	Jinja Referral Hospital		9/29/2021	Missed a tuberculosis clinic appointment	After June 2020	24	Male	Yes	Yes	Other family	Complete					Incomplete
Screening Data	Jinja Referral Hospital		9/29/2021	Visited tuberculosis clinic	After June 2020	34	Male	Yes	Yes	Other family	Complete					Incomplete
Screening Data	Jinja Referral Hospital		9/29/2021	Visited tuberculosis clinic	After June 2020	23	Male	Yes	Yes	Other family	Complete					Incomplete
Screening Data	Jinja Referral Hospital		9/29/2021	Visited tuberculosis clinic	After June 2020	25	Female	Yes	Yes	Other family	Complete					Incomplete
Screening Data	Jinja Referral Hospital		9/29/2021	Visited tuberculosis clinic	After June 2020	45	Male	Yes	Yes	Other family	Complete					Incomplete
Screening Data	Jinja Referral Hospital		9/29/2021	Visited tuberculosis clinic	After June 2020	36	Female	Yes	Yes	Other family	Complete					Incomplete
Screening Data	Jinja Referral Hospital		9/29/2021	Visited tuberculosis clinic	After June 2020	30	Female	Yes	Yes	Other family	Complete					Incomplete
Screening Data	Jinja Referral Hospital		9/29/2021	Visited tuberculosis clinic	After June 2020	56	Male	Yes	Yes	Other family	Complete					Incomplete
Screening Data	Jinja Referral Hospital		9/29/2021	Visited tuberculosis clinic	After June 2020	30	Female	Yes	Yes	Other family	Complete					Incomplete
Screening Data	Jinja Referral Hospital		9/29/2021	Visited tuberculosis clinic	After June 2020	25	Female	Yes	Yes	Other family	Complete					Incomplete
Screening Data	Jinja Referral Hospital		9/29/2021	Visited tuberculosis clinic	After June 2020	31	Male	Yes	Yes	Other family	Complete					Incomplete
Screening Data	Jinja Referral Hospital		9/29/2021	Visited tuberculosis clinic	After June 2020	47	Male	Yes	Yes	Other family	Complete					Incomplete
Screening Data	Jinja Referral Hospital		9/29/2021	Visited tuberculosis clinic	After June 2020	41	Male	Yes	Yes	Other family	Complete					Incomplete
Screening Data	Jinja Referral Hospital		9/29/2021	Visited tuberculosis clinic	After June 2020	80	Female	Yes	Yes	Other family	Complete					Incomplete
Screening Data	Jinja Referral Hospital		9/29/2021	Visited tuberculosis clinic	After June 2020	28	Female	Yes	Yes	Other family	Complete					Incomplete
Screening Data	Jinja Referral Hospital		9/29/2021	Visited tuberculosis clinic	After June 2020	37	Female	Yes	Yes	Other family	Complete					Incomplete
Screening Data	Kiboga General Hospital		6/28/2021	Missed a tuberculosis clinic appointment	September, 2019 - March, 15th, 2020	32	Female	Yes	Yes	Other family	Complete	Yes	Phone number cannot be reached	No	No	Complete
Screening Data	Kiboga General Hospital		6/28/2021	Missed a tuberculosis clinic appointment	September, 2019 - March, 15th, 2020	46	Female	Yes	Yes	Other family	Complete	Yes		Yes	Yes	Complete
Study Data																	Unchecked	Unchecked	Checked	Unchecked	No										Unchecked	Unchecked	Unchecked	Unchecked	Unchecked	Unchecked	Unchecked	Unchecked	Unchecked	Unchecked	Unchecked	Unchecked	Unchecked	Unchecked		Unchecked	Unchecked	Unchecked	Unchecked
Screening Data	Kiboga General Hospital		6/28/2021	Missed a tuberculosis clinic appointment	September, 2019 - March, 15th, 2020	23	Male	Yes	Yes	Other family	Complete	Yes	Phone number cannot be reached	No	No	Complete
Screening Data	Kiboga General Hospital		6/28/2021	Missed a tuberculosis clinic appointment	September, 2019 - March, 15th, 2020	65	Male	No	Yes	Other family	Complete	Yes	Number doesn't exist on the network	No	No	Complete
Screening Data	Kiboga General Hospital		6/28/2021	Missed a tuberculosis clinic appointment	September, 2019 - March, 15th, 2020	19	Male	Yes	Yes	Other family	Complete	Yes		Yes	Yes	Complete
Study Data																	Unchecked	Unchecked	Checked	Unchecked	No										Unchecked	Unchecked	Unchecked	Unchecked	Unchecked	Unchecked	Unchecked	Unchecked	Unchecked	Unchecked	Unchecked	Unchecked	Unchecked	Unchecked		Unchecked	Unchecked	Unchecked	Unchecked
Screening Data	Kiboga General Hospital		6/28/2021	Missed a tuberculosis clinic appointment	September, 2019 - March, 15th, 2020	25	Male	No	Yes	Other family	Complete	Yes	Number cannot be reached at this time	No	No	Complete
Screening Data	Kiboga General Hospital		6/28/2021	Missed a tuberculosis clinic appointment	September, 2019 - March, 15th, 2020	34	Male	No	Yes	Other family	Complete	Yes		Yes	Yes	Complete
Study Data																	Unchecked	Unchecked	Checked	Unchecked	No										Unchecked	Unchecked	Unchecked	Unchecked	Unchecked	Unchecked	Unchecked	Unchecked	Unchecked	Unchecked	Unchecked	Unchecked	Unchecked	Unchecked		Unchecked	Unchecked	Unchecked	Unchecked
Screening Data	Kiboga General Hospital		6/28/2021	Missed a tuberculosis clinic appointment	September, 2019 - March, 15th, 2020	49	Male	No	Yes	Other family	Complete	Yes	Phone number cannot be reached	No	No	Complete
Screening Data	Kiboga General Hospital		6/28/2021	Missed a tuberculosis clinic appointment	March 15th - June, 2020	50	Male	Yes	No		Complete	Yes	Number you're trying to call cannot be reached at this time	No	No	Complete
Screening Data	Kiboga General Hospital		6/28/2021	Missed a tuberculosis clinic appointment	September, 2019 - March, 15th, 2020	38	Female	Yes	Yes	Other family	Complete	Yes		Yes	Yes	Complete
Study Data																	Unchecked	Unchecked	Checked	Unchecked	No										Unchecked	Unchecked	Unchecked	Unchecked	Unchecked	Unchecked	Unchecked	Unchecked	Unchecked	Unchecked	Unchecked	Unchecked	Unchecked	Unchecked		Unchecked	Unchecked	Unchecked	Unchecked
Screening Data	Kiboga General Hospital		6/28/2021	Missed a tuberculosis clinic appointment	March 15th - June, 2020	34	Male	No	Yes	Other family	Complete	Yes		Yes	Yes	Complete
Study Data																	Unchecked	Unchecked	Checked	Unchecked	No										Unchecked	Unchecked	Unchecked	Unchecked	Unchecked	Unchecked	Unchecked	Unchecked	Unchecked	Unchecked	Unchecked	Unchecked	Unchecked	Unchecked		Unchecked	Unchecked	Unchecked	Unchecked
Screening Data	Kiboga General Hospital		6/28/2021	Missed a tuberculosis clinic appointment	March 15th - June, 2020	34	Female	No	Yes	Other family	Complete	Yes		Yes	Yes	Complete
Study Data																	Unchecked	Unchecked	Checked	Unchecked	No										Unchecked	Unchecked	Unchecked	Unchecked	Unchecked	Unchecked	Unchecked	Unchecked	Unchecked	Unchecked	Unchecked	Unchecked	Unchecked	Unchecked		Unchecked	Unchecked	Unchecked	Unchecked
Screening Data	Kiboga General Hospital		6/28/2021	Missed a tuberculosis clinic appointment	March 15th - June, 2020	30	Male	Yes	Yes	Other family	Complete	Yes	Phone number is not available on the MTN NETWORK	No	No	Complete
Screening Data	Kiboga General Hospital		6/28/2021	Missed a tuberculosis clinic appointment	September, 2019 - March, 15th, 2020	63	Male	Yes	Yes	Other family	Complete	Yes		Yes	Yes	Complete
Study Data																	Unchecked	Unchecked	Checked	Unchecked	No										Unchecked	Unchecked	Unchecked	Unchecked	Unchecked	Unchecked	Unchecked	Unchecked	Unchecked	Unchecked	Unchecked	Unchecked	Unchecked	Unchecked		Unchecked	Unchecked	Unchecked	Unchecked
Screening Data	Kiboga General Hospital		6/28/2021	Missed a tuberculosis clinic appointment	After June 2020	74	Male	Yes	Yes	Other family	Complete	Yes	Contact doesn't know the patient	No	No	Complete
Screening Data	Kiboga General Hospital		6/28/2021	Missed a tuberculosis clinic appointment	March 15th - June, 2020	29	Male	Yes	Yes	Other family	Complete	Yes	Contact doesn't know the Patient	No	No	Complete
Screening Data	Kiboga General Hospital		6/28/2021	Missed a tuberculosis clinic appointment	March 15th - June, 2020	18	Male	No	Yes	Other family	Complete	Yes	Number cannot be reached at this time	No	No	Complete
Screening Data	Kiboga General Hospital		6/28/2021	Missed a tuberculosis clinic appointment	March 15th - June, 2020	49	Male	No	Yes	Other family	Complete	Yes	Number cannot be reached at this	No	No	Complete
Screening Data	Kiboga General Hospital		6/28/2021	Missed a tuberculosis clinic appointment	March 15th - June, 2020	35	Female	No	Yes	Other family	Complete	Yes	Patient to far from the contact person	No	No	Complete
Screening Data	Kiboga General Hospital		6/28/2021	Missed a tuberculosis clinic appointment	After June 2020	34	Female	Yes	Yes	Other family	Complete	Yes	Patient got lost from the supporter	No	No	Complete
Screening Data	Kiboga General Hospital		6/28/2021	Missed a tuberculosis clinic appointment	After June 2020	20	Male	No	Yes	Other family	Complete	Yes	Patient is currently far from the supporter	No	No	Complete
Screening Data	Kiboga General Hospital		6/28/2021	Missed a tuberculosis clinic appointment	After June 2020	54	Male	No	Yes	Other family	Complete	Yes		Yes	Yes	Complete
Study Data																	Unchecked	Unchecked	Checked	Unchecked	No										Unchecked	Unchecked	Unchecked	Unchecked	Unchecked	Unchecked	Unchecked	Unchecked	Unchecked	Unchecked	Unchecked	Unchecked	Unchecked	Unchecked		Unchecked	Unchecked	Unchecked	Unchecked
Screening Data	Kiboga General Hospital		6/28/2021	Missed a tuberculosis clinic appointment	After June 2020	38	Female	Yes	Yes	Other family	Complete	Yes	Phone number cannot be reached at this time	No	No	Complete
Screening Data	Kiboga General Hospital		6/28/2021	Missed a tuberculosis clinic appointment	After June 2020	40	Male	Yes	Yes	Other family	Complete	Yes		Yes	Yes	Complete
Study Data																	Unchecked	Unchecked	Checked	Unchecked	No										Unchecked	Unchecked	Unchecked	Unchecked	Unchecked	Unchecked	Unchecked	Unchecked	Unchecked	Unchecked	Unchecked	Unchecked	Unchecked	Unchecked		Unchecked	Unchecked	Unchecked	Unchecked
Screening Data	Kiboga General Hospital		6/28/2021	Visited tuberculosis clinic	September, 2019 - March, 15th, 2020	18	Male	Yes	Yes	Other family	Complete	Yes	Contact doesn't know the Patient (wrong number)	No	No	Complete
Screening Data	Kiboga General Hospital		6/28/2021	Visited tuberculosis clinic	September, 2019 - March, 15th, 2020	55	Male	Yes	Yes	Other family	Complete	Yes	Number cannot be reached at this time	No	No	Complete
Screening Data	Kiboga General Hospital		6/28/2021	Visited tuberculosis clinic	September, 2019 - March, 15th, 2020	50	Male	Yes	Yes	Other family	Complete	Yes		Yes	Yes	Complete
Study Data																	Unchecked	Checked	Unchecked	Unchecked	Yes	2019	2								Unchecked	Unchecked	Unchecked	Unchecked	Unchecked	Unchecked	Unchecked	Unchecked	Unchecked	Unchecked	Unchecked	Unchecked	Unchecked	Unchecked		Checked	Unchecked	Unchecked	Unchecked
Screening Data	Kiboga General Hospital		6/28/2021	Visited tuberculosis clinic	September, 2019 - March, 15th, 2020	50	Male	Yes	Yes	Other family	Complete	Yes		Yes	Yes	Complete
Study Data																	Unchecked	Checked	Unchecked	Unchecked	No										Unchecked	Unchecked	Unchecked	Unchecked	Unchecked	Unchecked	Unchecked	Unchecked	Unchecked	Unchecked	Unchecked	Unchecked	Unchecked	Unchecked		Checked	Unchecked	Unchecked	Unchecked
Screening Data	Kiboga General Hospital		6/28/2021	Visited tuberculosis clinic	September, 2019 - March, 15th, 2020	48	Female	Yes	Yes	Other family	Complete	Yes		Yes	Yes	Complete
Study Data																	Unchecked	Checked	Unchecked	Unchecked	No										Unchecked	Unchecked	Unchecked	Unchecked	Unchecked	Unchecked	Unchecked	Unchecked	Unchecked	Unchecked	Unchecked	Unchecked	Unchecked	Unchecked		Checked	Unchecked	Unchecked	Unchecked
Screening Data	Kiboga General Hospital		6/28/2021	Visited tuberculosis clinic	September, 2019 - March, 15th, 2020	32	Male	Yes	Yes	Other family	Complete	Yes		Yes	Yes	Complete
Study Data																	Unchecked	Checked	Unchecked	Unchecked	No										Unchecked	Unchecked	Unchecked	Unchecked	Unchecked	Unchecked	Unchecked	Unchecked	Unchecked	Unchecked	Unchecked	Unchecked	Unchecked	Unchecked		Checked	Unchecked	Unchecked	Unchecked
Screening Data	Kiboga General Hospital		6/28/2021	Visited tuberculosis clinic	September, 2019 - March, 15th, 2020	22	Female	Yes	Yes	Other family	Complete	Yes		No	No	Complete
Screening Data	Kiboga General Hospital		6/28/2021	Visited tuberculosis clinic	September, 2019 - March, 15th, 2020	38	Male	Yes	Yes	Other family	Complete	Yes		Yes	Yes	Complete
Study Data																	Unchecked	Checked	Unchecked	Unchecked	No										Unchecked	Unchecked	Unchecked	Unchecked	Unchecked	Unchecked	Unchecked	Unchecked	Unchecked	Unchecked	Unchecked	Unchecked	Unchecked	Unchecked		Checked	Unchecked	Unchecked	Unchecked
Screening Data	Kiboga General Hospital		6/28/2021	Diagnosed with tuberculosis	September, 2019 - March, 15th, 2020	50	Male	Yes	Yes	Other family	Complete	Yes	Contact doesn't know the Patient (wrong number)	No	No	Complete
Screening Data	Kiboga General Hospital		6/28/2021	Diagnosed with tuberculosis	September, 2019 - March, 15th, 2020	26	Male	Yes	Yes	Other family	Complete	Yes		Yes	Yes	Complete
Study Data																	Checked	Unchecked	Unchecked	Unchecked	No			September, 2019 - March, 15th, 2020	Hospital		Kiboga General Hospital		1-2 months	4	Checked	Checked	Unchecked	Unchecked	Checked	Unchecked	Unchecked	Unchecked	Unchecked	Unchecked	Unchecked	Unchecked	Unchecked	Unchecked		Unchecked	Unchecked	Unchecked	Unchecked
Screening Data	Kiboga General Hospital		6/28/2021	Diagnosed with tuberculosis	September, 2019 - March, 15th, 2020	25	Female	Yes	Yes	Other family	Complete	Yes	Number cannot be reached at this time	No	No	Complete
Screening Data	Kiboga General Hospital		6/28/2021	Diagnosed with tuberculosis	September, 2019 - March, 15th, 2020	45	Male	Yes	Yes	Other family	Complete	Yes		Yes	Yes	Complete
Study Data																	Checked	Unchecked	Unchecked	Unchecked	No			September, 2019 - March, 15th, 2020	Hospital		Kiboga General Hospital		over 2 months	4	Checked	Checked	Unchecked	Unchecked	Unchecked	Unchecked	Unchecked	Unchecked	Unchecked	Unchecked	Unchecked	Checked	Unchecked	Unchecked		Unchecked	Unchecked	Unchecked	Unchecked
Screening Data	Kiboga General Hospital		6/28/2021	Diagnosed with tuberculosis	September, 2019 - March, 15th, 2020	30	Female	Yes	Yes	Other family	Complete	Yes		Yes	Yes	Complete
Study Data																	Checked	Unchecked	Unchecked	Unchecked	No			September, 2019 - March, 15th, 2020	Hospital		Kiboga General Hospital		1-2 months	3	Unchecked	Checked	Unchecked	Unchecked	Checked	Unchecked	Unchecked	Unchecked	Unchecked	Unchecked	Unchecked	Checked	Unchecked	Unchecked		Unchecked	Unchecked	Unchecked	Unchecked
Screening Data	Kiboga General Hospital		6/28/2021	Diagnosed with tuberculosis	September, 2019 - March, 15th, 2020	60	Male	No	Yes	Other family	Complete	Yes	Number not available at this time	No	No	Complete
Screening Data	Kiboga General Hospital		6/28/2021	Diagnosed with tuberculosis	September, 2019 - March, 15th, 2020	20	Male	Yes	Yes	Other family	Complete	Yes	Number cannot be reached at this	No	No	Complete
Screening Data	Kiboga General Hospital		6/28/2021	Diagnosed with tuberculosis	September, 2019 - March, 15th, 2020	37	Female	Yes	Yes	Other family	Complete	Yes	Contact doesn't know the Patient (wrong number)	No	No	Complete
Screening Data	Kiboga General Hospital		6/28/2021	Diagnosed with tuberculosis	September, 2019 - March, 15th, 2020	36	Male	Yes	Yes	Other family	Complete	Yes		Yes	Yes	Complete
Study Data																	Checked	Unchecked	Unchecked	Unchecked	No			September, 2019 - March, 15th, 2020	Hospital		Kiboga General Hospital		over 2 months	4	Checked	Checked	Unchecked	Unchecked	Unchecked	Unchecked	Unchecked	Unchecked	Unchecked	Unchecked	Unchecked	Unchecked	Unchecked	Unchecked		Unchecked	Unchecked	Unchecked	Unchecked
Screening Data	Kiboga General Hospital		6/28/2021	Visited tuberculosis clinic	March 15th - June, 2020	77	Male	Yes	Yes	Other family	Complete	Yes	Wrong number, the owner claims that he has never been in kiboga and doesn't know any one in this name	No	No	Complete
Screening Data	Kiboga General Hospital		6/28/2021	Visited tuberculosis clinic	March 15th - June, 2020	35	Male	Yes	Yes	Other family	Complete	Yes	Number is kindly switched off	No	No	Complete
Screening Data	Kiboga General Hospital		6/28/2021	Visited tuberculosis clinic	March 15th - June, 2020	34	Male	Yes	Yes	Other family	Complete	Yes		Yes	Yes	Complete
Study Data																	Unchecked	Checked	Unchecked	Unchecked	No										Unchecked	Unchecked	Unchecked	Unchecked	Unchecked	Unchecked	Unchecked	Unchecked	Unchecked	Unchecked	Unchecked	Unchecked	Unchecked	Unchecked		Unchecked	Checked	Unchecked	Unchecked
Screening Data	Kiboga General Hospital		6/28/2021	Visited tuberculosis clinic	March 15th - June, 2020	26	Male	Yes	Yes	Other family	Complete	Yes	Number not available on the MTN network	No	No	Complete
Screening Data	Kiboga General Hospital		6/28/2021	Visited tuberculosis clinic	March 15th - June, 2020	61	Male	No	Yes	Other family	Complete	Yes	Number cannot be reached at this time	No	No	Complete
Screening Data	Kiboga General Hospital		6/28/2021	Visited tuberculosis clinic	March 15th - June, 2020	31	Male	Yes	Yes	Other family	Complete	Yes		Yes	Yes	Complete
Study Data																	Unchecked	Checked	Unchecked	Unchecked	No										Unchecked	Unchecked	Unchecked	Unchecked	Unchecked	Unchecked	Unchecked	Unchecked	Unchecked	Unchecked	Unchecked	Unchecked	Unchecked	Unchecked		Unchecked	Checked	Unchecked	Unchecked
Screening Data	Kiboga General Hospital		6/28/2021	Visited tuberculosis clinic	March 15th - June, 2020	22	Male	Yes	Yes	Other family	Complete	Yes	Contact only speaks and doesn't know the Patient (wrong number)	No	No	Complete
Screening Data	Kiboga General Hospital		6/28/2021	Visited tuberculosis clinic	March 15th - June, 2020	54	Male	Yes	Yes	Other family	Complete	Yes		Yes	Yes	Complete
Study Data																	Unchecked	Checked	Unchecked	Unchecked	No										Unchecked	Unchecked	Unchecked	Unchecked	Unchecked	Unchecked	Unchecked	Unchecked	Unchecked	Unchecked	Unchecked	Unchecked	Unchecked	Unchecked		Unchecked	Checked	Unchecked	Unchecked
Screening Data	Kiboga General Hospital		6/28/2021	Diagnosed with tuberculosis	March 15th - June, 2020	46	Male	Yes	Yes	Other family	Complete	Yes		Yes	Yes	Complete
Study Data																	Checked	Unchecked	Unchecked	Unchecked	No			March 15th - June, 2020	Hospital		Kiboga General Hospital		over 2 months	3	Checked	Unchecked	Unchecked	Unchecked	Checked	Unchecked	Unchecked	Unchecked	Unchecked	Unchecked	Unchecked	Checked	Unchecked	Unchecked		Unchecked	Unchecked	Unchecked	Unchecked
Screening Data	Kiboga General Hospital		6/28/2021	Diagnosed with tuberculosis	March 15th - June, 2020	27	Female	Yes	Yes	Other family	Complete	Yes		Yes	Yes	Complete
Study Data																	Checked	Unchecked	Unchecked	Unchecked	No			March 15th - June, 2020	Hospital		Kiboga General Hospital		2 weeks to a month	3	Checked	Checked	Unchecked	Unchecked	Checked	Unchecked	Unchecked	Unchecked	Unchecked	Unchecked	Unchecked	Unchecked	Unchecked	Unchecked		Unchecked	Unchecked	Unchecked	Unchecked
Screening Data	Kiboga General Hospital		6/28/2021	Diagnosed with tuberculosis	March 15th - June, 2020	28	Male	Yes	Yes	Other family	Complete	Yes		Yes	Yes	Complete
Study Data																	Checked	Unchecked	Unchecked	Unchecked	No			March 15th - June, 2020	Hospital		Kiboga General Hospital		over 2 months	4	Checked	Unchecked	Unchecked	Unchecked	Checked	Unchecked	Unchecked	Unchecked	Unchecked	Unchecked	Unchecked	Unchecked	Unchecked	Unchecked		Unchecked	Unchecked	Unchecked	Unchecked
Screening Data	Kiboga General Hospital		6/28/2021	Diagnosed with tuberculosis	March 15th - June, 2020	31	Male	Yes	Yes	Other family	Complete	Yes		Yes	Yes	Complete
Study Data																	Checked	Unchecked	Unchecked	Unchecked	No			March 15th - June, 2020	Hospital		Kiboga General Hospital		over 2 months	2	Unchecked	Unchecked	Unchecked	Unchecked	Checked	Unchecked	Unchecked	Unchecked	Unchecked	Unchecked	Unchecked	Checked	Unchecked	Unchecked		Unchecked	Unchecked	Unchecked	Unchecked
Screening Data	Kiboga General Hospital		6/28/2021	Diagnosed with tuberculosis	March 15th - June, 2020	38	Female	Yes	Yes	Other family	Complete	Yes		Yes	Yes	Complete
Study Data																	Checked	Unchecked	Unchecked	Unchecked	No			March 15th - June, 2020	Hospital		Kiboga General Hospital		2 weeks to a month	1	Unchecked	Unchecked	Unchecked	Unchecked	Checked	Unchecked	Unchecked	Unchecked	Unchecked	Unchecked	Unchecked	Unchecked	Unchecked	Unchecked		Unchecked	Unchecked	Unchecked	Unchecked
Screening Data	Kiboga General Hospital		6/28/2021	Diagnosed with tuberculosis	March 15th - June, 2020	30	Female	Yes	Yes	Other family	Complete	Yes		Yes	Yes	Complete
Study Data																	Checked	Unchecked	Unchecked	Unchecked	No			September, 2019 - March, 15th, 2020	Hospital		Kiboga General Hospital		1-2 months	2	Checked	Checked	Unchecked	Unchecked	Unchecked	Unchecked	Unchecked	Unchecked	Unchecked	Unchecked	Unchecked	Unchecked	Unchecked	Unchecked		Unchecked	Unchecked	Unchecked	Unchecked
Screening Data	Kiboga General Hospital		6/28/2021	Diagnosed with tuberculosis	March 15th - June, 2020	27	Female	No	Yes	Other family	Complete	No				Complete
Screening Data	Kiboga General Hospital		6/28/2021	Diagnosed with tuberculosis	March 15th - June, 2020	32	Male	Yes	Yes	Other family	Complete	Yes	Number cannot be reached at this time	No	No	Complete
Screening Data	Kiboga General Hospital		6/28/2021	Visited tuberculosis clinic	After June 2020	35	Male	No	Yes	Other family	Complete	Yes		Yes	Yes	Complete
Study Data																	Unchecked	Checked	Unchecked	Unchecked	No										Unchecked	Unchecked	Unchecked	Unchecked	Unchecked	Unchecked	Unchecked	Unchecked	Unchecked	Unchecked	Unchecked	Unchecked	Unchecked	Unchecked		Unchecked	Unchecked	Checked	Unchecked
Screening Data	Kiboga General Hospital		6/28/2021	Visited tuberculosis clinic	After June 2020	45	Female	No	Yes	Other family	Complete	Yes		Yes	Yes	Complete
Screening Data	Kiboga General Hospital		6/28/2021	Visited tuberculosis clinic	After June 2020	33	Male	No	Yes	Other family	Complete	Yes	Contact doesn't know the Patient (wrong number)	No	No	Complete
Screening Data	Kiboga General Hospital		6/28/2021	Visited tuberculosis clinic	After June 2020	42	Female	No	Yes	Other family	Complete	Yes	Patient currently far from the supporter	No	No	Complete
Screening Data	Kiboga General Hospital		6/28/2021	Visited tuberculosis clinic	After June 2020	31	Female	Yes	Yes	Other family	Complete	Yes	Number cannot be reached at this time	Yes	Yes	Complete
Study Data																	Unchecked	Checked	Unchecked	Unchecked	No										Unchecked	Unchecked	Unchecked	Unchecked	Unchecked	Unchecked	Unchecked	Unchecked	Unchecked	Unchecked	Unchecked	Unchecked	Unchecked	Unchecked		Unchecked	Unchecked	Checked	Unchecked
Screening Data	Kiboga General Hospital		6/28/2021	Visited tuberculosis clinic	After June 2020	85	Male	Yes	Yes	Other family	Complete	Yes		Yes	Yes	Complete
Study Data																	Unchecked	Checked	Unchecked	Unchecked	No										Unchecked	Unchecked	Unchecked	Unchecked	Unchecked	Unchecked	Unchecked	Unchecked	Unchecked	Unchecked	Unchecked	Unchecked	Unchecked	Unchecked		Unchecked	Unchecked	Checked	Unchecked
Screening Data	Kiboga General Hospital		6/28/2021	Visited tuberculosis clinic	After June 2020	50	Female	No	Yes	Other family	Complete	Yes		Yes	Yes	Complete
Study Data																	Unchecked	Checked	Unchecked	Unchecked	No										Unchecked	Unchecked	Unchecked	Unchecked	Unchecked	Unchecked	Unchecked	Unchecked	Unchecked	Unchecked	Unchecked	Unchecked	Unchecked	Unchecked		Unchecked	Unchecked	Checked	Unchecked
Screening Data	Kiboga General Hospital		6/28/2021	Visited tuberculosis clinic	After June 2020	63	Male	No	Yes	Other family	Complete	Yes	Contact is currently far from supporter but promises to look for him tomorrow	No	No	Complete
Screening Data	Kiboga General Hospital		6/28/2021	Diagnosed with tuberculosis	After June 2020	68	Female	No	Yes	Other family	Complete	Yes	Phone number is not available at this time	No	No	Complete
Screening Data	Kiboga General Hospital		6/28/2021	Diagnosed with tuberculosis	After June 2020	33	Male	Yes	Yes	Other family	Complete	Yes	Contact doesn't know the Patient (wrong number)	No	No	Complete
Screening Data	Kiboga General Hospital		6/28/2021	Diagnosed with tuberculosis	After June 2020	69	Female	Yes	Yes	Other family	Complete	No		No	No	Complete
Screening Data	Kiboga General Hospital		6/28/2021	Diagnosed with tuberculosis	After June 2020	51	Male	Yes	Yes	Other family	Complete	Yes	Number not available at the moment	No	No	Complete
Screening Data	Kiboga General Hospital		6/28/2021	Diagnosed with tuberculosis	After June 2020	35	Female	Yes	Yes	Other family	Complete	Yes		Yes	Yes	Complete
Study Data																	Checked	Unchecked	Unchecked	Unchecked	No			After June 2020	Hospital		Kiboga General Hospital		1-2 months	1	Checked	Checked	Unchecked	Unchecked	Checked	Unchecked	Unchecked	Unchecked	Unchecked	Unchecked	Unchecked	Unchecked	Unchecked	Unchecked		Unchecked	Unchecked	Unchecked	Unchecked
Screening Data	Kiboga General Hospital		6/28/2021	Diagnosed with tuberculosis	After June 2020	25	Male	Yes	Yes	Other family	Complete	Yes		Yes	Yes	Complete
Study Data																	Checked	Unchecked	Unchecked	Unchecked	No			After June 2020	Hospital		Kiboga General Hospital		1-2 months	3	Unchecked	Checked	Unchecked	Unchecked	Checked	Unchecked	Unchecked	Unchecked	Unchecked	Unchecked	Unchecked	Unchecked	Unchecked	Unchecked		Unchecked	Unchecked	Unchecked	Unchecked
Screening Data	Kiboga General Hospital		6/28/2021	Diagnosed with tuberculosis	After June 2020	75	Male	Yes	Yes	Other family	Complete	Yes	Number doesn't exist on the MTN network and also for the supporter isn't available	No	No	Complete
Screening Data	Kiboga General Hospital		6/28/2021	Diagnosed with tuberculosis	After June 2020	59	Female	Yes	Yes	Other family	Complete	Yes	Contact is currently too far from the Patient	No	No	Complete
Screening Data	Kiboga General Hospital		6/28/2021	Missed a tuberculosis clinic appointment	After June 2020	24	Male	No	Yes	Other family	Complete	Yes		Yes	Yes	Complete
Study Data																	Unchecked	Unchecked	Checked	Unchecked	No										Unchecked	Unchecked	Unchecked	Unchecked	Unchecked	Unchecked	Unchecked	Unchecked	Unchecked	Unchecked	Unchecked	Unchecked	Unchecked	Unchecked		Unchecked	Unchecked	Unchecked	Unchecked
Screening Data	Kisenyi Health Center IV		5/31/2021	Visited tuberculosis clinic	September, 2019 - March, 15th, 2020	50	Male	Yes	Yes	Other family	Complete	Yes		Yes	Yes	Complete
Study Data																	Unchecked	Checked	Unchecked	Unchecked	Yes	2014	2								Unchecked	Unchecked	Unchecked	Unchecked	Unchecked	Unchecked	Unchecked	Unchecked	Unchecked	Unchecked	Unchecked	Unchecked	Unchecked	Unchecked		Checked	Unchecked	Unchecked	Unchecked
Screening Data	Kisenyi Health Center IV		5/31/2021	Visited tuberculosis clinic	September, 2019 - March, 15th, 2020	30	Female	Yes	Yes	Other family	Complete	Yes	Participant phone contact is off and the treatment supporter lost contact with the participant	No	No	Complete
Screening Data	Kisenyi Health Center IV		5/31/2021	Visited tuberculosis clinic	September, 2019 - March, 15th, 2020	24	Male	Yes	No		Complete	Yes	Phone contact out of service	No	No	Complete
Screening Data	Kisenyi Health Center IV		5/31/2021	Visited tuberculosis clinic	September, 2019 - March, 15th, 2020	24	Female	Yes	Yes	Other family	Complete	Yes	All available contacts aren't related to the patient	No	No	Complete
Screening Data	Kisenyi Health Center IV		5/31/2021	Visited tuberculosis clinic	September, 2019 - March, 15th, 2020	29	Female	Yes	Yes	Other family	Complete	Yes	Available phone contacts don't know the participant	No	No	Complete
Screening Data	Kisenyi Health Center IV		5/31/2021	Visited tuberculosis clinic	September, 2019 - March, 15th, 2020	37	Male	Yes	Yes	Other family	Complete	Yes		Yes	Yes	Complete
Study Data																	Unchecked	Checked	Unchecked	Unchecked	No										Unchecked	Unchecked	Unchecked	Unchecked	Unchecked	Unchecked	Unchecked	Unchecked	Unchecked	Unchecked	Unchecked	Unchecked	Unchecked	Unchecked		Checked	Unchecked	Unchecked	Unchecked
Screening Data	Kisenyi Health Center IV		5/31/2021	Visited tuberculosis clinic	September, 2019 - March, 15th, 2020	19	Male	Yes	Yes	Other family	Complete	Yes		Yes	Yes	Complete
Study Data																	Unchecked	Checked	Unchecked	Unchecked	No										Unchecked	Unchecked	Unchecked	Unchecked	Unchecked	Unchecked	Unchecked	Unchecked	Unchecked	Unchecked	Unchecked	Unchecked	Unchecked	Unchecked		Checked	Unchecked	Unchecked	Unchecked
Screening Data	Kisenyi Health Center IV		5/31/2021	Visited tuberculosis clinic	September, 2019 - March, 15th, 2020	26	Female	Yes	Yes	Other family	Complete	Yes		Yes	Yes	Complete
Study Data																	Unchecked	Checked	Unchecked	Unchecked	No										Unchecked	Unchecked	Unchecked	Unchecked	Unchecked	Unchecked	Unchecked	Unchecked	Unchecked	Unchecked	Unchecked	Unchecked	Unchecked	Unchecked		Checked	Unchecked	Unchecked	Unchecked
Screening Data	Kisenyi Health Center IV		5/31/2021	Visited tuberculosis clinic	September, 2019 - March, 15th, 2020	20	Female	Yes	Yes	Other family	Complete	Yes		Yes	Yes	Complete
Study Data																	Unchecked	Checked	Unchecked	Unchecked	No										Unchecked	Unchecked	Unchecked	Unchecked	Unchecked	Unchecked	Unchecked	Unchecked	Unchecked	Unchecked	Unchecked	Unchecked	Unchecked	Unchecked		Checked	Unchecked	Unchecked	Unchecked
Screening Data	Kisenyi Health Center IV		5/31/2021	Visited tuberculosis clinic	September, 2019 - March, 15th, 2020	27	Female	Yes	No		Complete	Yes		Yes	Yes	Complete
Study Data																	Unchecked	Checked	Unchecked	Unchecked	No										Unchecked	Unchecked	Unchecked	Unchecked	Unchecked	Unchecked	Unchecked	Unchecked	Unchecked	Unchecked	Unchecked	Unchecked	Unchecked	Unchecked		Checked	Unchecked	Unchecked	Unchecked
Screening Data	Kisenyi Health Center IV		5/31/2021	Visited tuberculosis clinic	September, 2019 - March, 15th, 2020	26	Female	Yes	No		Complete	Yes		Yes	Yes	Complete
Study Data																	Unchecked	Checked	Unchecked	Unchecked	No										Unchecked	Unchecked	Unchecked	Unchecked	Unchecked	Unchecked	Unchecked	Unchecked	Unchecked	Unchecked	Unchecked	Unchecked	Unchecked	Unchecked		Checked	Unchecked	Unchecked	Unchecked
Screening Data	Kisenyi Health Center IV		5/31/2021	Visited tuberculosis clinic	September, 2019 - March, 15th, 2020	29	Male	Yes	No		Complete	Yes		Yes	Yes	Complete
Study Data																	Unchecked	Checked	Unchecked	Unchecked	No										Unchecked	Unchecked	Unchecked	Unchecked	Unchecked	Unchecked	Unchecked	Unchecked	Unchecked	Unchecked	Unchecked	Unchecked	Unchecked	Unchecked		Checked	Unchecked	Unchecked	Unchecked
Screening Data	Kisenyi Health Center IV		5/31/2021	Visited tuberculosis clinic	September, 2019 - March, 15th, 2020	30	Female	Yes	Yes	Other family	Complete	Yes		Yes	Yes	Complete
Study Data																	Unchecked	Checked	Unchecked	Unchecked	No										Unchecked	Unchecked	Unchecked	Unchecked	Unchecked	Unchecked	Unchecked	Unchecked	Unchecked	Unchecked	Unchecked	Unchecked	Unchecked	Unchecked		Checked	Unchecked	Unchecked	Unchecked
Screening Data	Kisenyi Health Center IV		5/31/2021	Visited tuberculosis clinic	September, 2019 - March, 15th, 2020	51	Female	Yes	Yes	Other family	Complete	Yes	Participant refused to consent to participate in the study	Yes	No	Complete
Screening Data	Kisenyi Health Center IV		5/31/2021	Visited tuberculosis clinic	September, 2019 - March, 15th, 2020	34	Female	Yes	Yes	Partner	Complete	Yes		Yes	Yes	Complete
Study Data																	Unchecked	Checked	Unchecked	Unchecked	Yes	2018	2								Unchecked	Unchecked	Unchecked	Unchecked	Unchecked	Unchecked	Unchecked	Unchecked	Unchecked	Unchecked	Unchecked	Unchecked	Unchecked	Unchecked		Checked	Unchecked	Unchecked	Unchecked
Screening Data	Kisenyi Health Center IV		5/31/2021	Visited tuberculosis clinic	September, 2019 - March, 15th, 2020	25	Female	Yes	Yes	Other family	Complete	Yes	Participant very far away from the treatment supporter and she can't trace him	No	No	Complete
Screening Data	Kisenyi Health Center IV		5/31/2021	Visited tuberculosis clinic	September, 2019 - March, 15th, 2020	37	Male	Yes	Yes	Other family	Complete	Yes	All available phone contacts are off	No	No	Complete
Screening Data	Kisenyi Health Center IV		5/31/2021	Missed a tuberculosis clinic appointment	September, 2019 - March, 15th, 2020	28	Male	No	Yes	Other family	Complete	Yes	Treatment supporter no longer in contact with the participant	No	No	Complete
Screening Data	Kisenyi Health Center IV		5/31/2021	Visited tuberculosis clinic	September, 2019 - March, 15th, 2020	29	Male	No	Yes	Other family	Complete	Yes	Supporter has no time to trace for the participant	No	No	Complete
Screening Data	Kisenyi Health Center IV		5/31/2021	Visited tuberculosis clinic	September, 2019 - March, 15th, 2020	40	Male	Yes	Yes	Other family	Complete	Yes		Yes	Yes	Complete
Study Data																	Unchecked	Checked	Unchecked	Unchecked	Yes	2018	2								Unchecked	Unchecked	Unchecked	Unchecked	Unchecked	Unchecked	Unchecked	Unchecked	Unchecked	Unchecked	Unchecked	Unchecked	Unchecked	Unchecked		Checked	Unchecked	Unchecked	Unchecked
Screening Data	Kisenyi Health Center IV		5/31/2021	Visited tuberculosis clinic	September, 2019 - March, 15th, 2020	28	Male	Yes	No		Complete	Yes	Contact doesn't know the patient	No	No	Complete
Screening Data	Kisenyi Health Center IV		5/31/2021	Visited tuberculosis clinic	September, 2019 - March, 15th, 2020	29	Female	Yes	Yes	Other family	Complete	Yes	Participant phone contact is off and the treatment supporter doesn't recognize the participant.	No	No	Complete
Screening Data	Kisenyi Health Center IV		5/31/2021	Visited tuberculosis clinic	September, 2019 - March, 15th, 2020	37	Male	Yes	Yes	Other family	Complete	Yes		Yes	Yes	Complete
Study Data																	Unchecked	Checked	Unchecked	Unchecked	No										Unchecked	Unchecked	Unchecked	Unchecked	Unchecked	Unchecked	Unchecked	Unchecked	Unchecked	Unchecked	Unchecked	Unchecked	Unchecked	Unchecked		Checked	Unchecked	Unchecked	Unchecked
Screening Data	Kisenyi Health Center IV		5/31/2021	Visited tuberculosis clinic	September, 2019 - March, 15th, 2020	22	Female	Yes	Yes	Other family	Complete	Yes		Yes	Yes	Complete
Study Data																	Unchecked	Checked	Unchecked	Unchecked	No										Unchecked	Unchecked	Unchecked	Unchecked	Unchecked	Unchecked	Unchecked	Unchecked	Unchecked	Unchecked	Unchecked	Unchecked	Unchecked	Unchecked		Checked	Unchecked	Unchecked	Unchecked
Screening Data	Kisenyi Health Center IV		5/31/2021	Visited tuberculosis clinic	September, 2019 - March, 15th, 2020	46	Female	Yes	No		Complete	Yes		Yes	Yes	Complete
Study Data																	Unchecked	Checked	Unchecked	Unchecked	No										Unchecked	Unchecked	Unchecked	Unchecked	Unchecked	Unchecked	Unchecked	Unchecked	Unchecked	Unchecked	Unchecked	Unchecked	Unchecked	Unchecked		Checked	Unchecked	Unchecked	Unchecked
Screening Data	Kisenyi Health Center IV		5/31/2021	Visited tuberculosis clinic	September, 2019 - March, 15th, 2020	26	Male	No	Yes	Other family	Complete	Yes	Available Phone contact is off	No	No	Complete
Screening Data	Kisenyi Health Center IV		5/31/2021	Visited tuberculosis clinic	September, 2019 - March, 15th, 2020	24	Female	Yes	Yes	Other family	Complete	Yes		Yes	Yes	Complete
Study Data																	Unchecked	Checked	Unchecked	Unchecked	No										Unchecked	Unchecked	Unchecked	Unchecked	Unchecked	Unchecked	Unchecked	Unchecked	Unchecked	Unchecked	Unchecked	Unchecked	Unchecked	Unchecked		Checked	Unchecked	Unchecked	Unchecked
Screening Data	Kisenyi Health Center IV		5/31/2021	Visited tuberculosis clinic	September, 2019 - March, 15th, 2020	24	Female	Yes	Yes	Other family	Complete	Yes		Yes	Yes	Complete
Study Data																	Unchecked	Checked	Unchecked	Unchecked	No										Unchecked	Unchecked	Unchecked	Unchecked	Unchecked	Unchecked	Unchecked	Unchecked	Unchecked	Unchecked	Unchecked	Unchecked	Unchecked	Unchecked		Checked	Unchecked	Unchecked	Unchecked
Screening Data	Kisenyi Health Center IV		5/31/2021	Visited tuberculosis clinic	September, 2019 - March, 15th, 2020	35	Male	Yes	Yes	Other family	Complete	Yes		Yes	Yes	Complete
Study Data																	Unchecked	Checked	Unchecked	Unchecked	No										Unchecked	Unchecked	Unchecked	Unchecked	Unchecked	Unchecked	Unchecked	Unchecked	Unchecked	Unchecked	Unchecked	Unchecked	Unchecked	Unchecked		Checked	Unchecked	Unchecked	Unchecked
Screening Data	Kisenyi Health Center IV		5/31/2021	Visited tuberculosis clinic	September, 2019 - March, 15th, 2020	35	Male	Yes	Yes	Partner	Complete	Yes	All available phone contacts are off	No	No	Complete
Screening Data	Kisenyi Health Center IV		6/18/2021	Missed a tuberculosis clinic appointment	September, 2019 - March, 15th, 2020	25	Male	Yes	Yes	Parent	Complete	Yes		Yes	Yes	Complete
Study Data																	Unchecked	Unchecked	Checked	Unchecked	No										Unchecked	Unchecked	Unchecked	Unchecked	Unchecked	Unchecked	Unchecked	Unchecked	Unchecked	Unchecked	Unchecked	Unchecked	Unchecked	Unchecked		Unchecked	Unchecked	Unchecked	Unchecked
Screening Data	Kisenyi Health Center IV		5/31/2021	Missed a tuberculosis clinic appointment	March 15th - June, 2020	28	Male	Yes	Yes	Other family	Complete	No				Complete
Screening Data	Kisenyi Health Center IV		5/31/2021	Missed a tuberculosis clinic appointment	September, 2019 - March, 15th, 2020	38	Male	No	No		Complete					Incomplete
Screening Data	Kisenyi Health Center IV		5/31/2021	Missed a tuberculosis clinic appointment	March 15th - June, 2020	26	Male	Yes	No		Complete	Yes		Yes	Yes	Complete
Study Data																	Unchecked	Unchecked	Checked	Unchecked	No										Unchecked	Unchecked	Unchecked	Unchecked	Unchecked	Unchecked	Unchecked	Unchecked	Unchecked	Unchecked	Unchecked	Unchecked	Unchecked	Unchecked		Unchecked	Unchecked	Unchecked	Unchecked
Screening Data	Kisenyi Health Center IV		5/31/2021	Missed a tuberculosis clinic appointment	March 15th - June, 2020	45	Male	Yes	No		Complete	Yes	Available phone contact is off	No	No	Complete
Screening Data	Kisenyi Health Center IV		6/1/2021	Missed a tuberculosis clinic appointment	September, 2019 - March, 15th, 2020	37	Male	No	No		Complete					Incomplete
Screening Data	Kisenyi Health Center IV		6/1/2021	Missed a tuberculosis clinic appointment	September, 2019 - March, 15th, 2020	23	Female	Yes	Yes	Other family	Complete	Yes		Yes	Yes	Complete
Study Data																	Unchecked	Unchecked	Checked	Unchecked	No										Unchecked	Unchecked	Unchecked	Unchecked	Unchecked	Unchecked	Unchecked	Unchecked	Unchecked	Unchecked	Unchecked	Unchecked	Unchecked	Unchecked		Unchecked	Unchecked	Unchecked	Unchecked
Screening Data	Kisenyi Health Center IV		6/1/2021	Missed a tuberculosis clinic appointment	September, 2019 - March, 15th, 2020	25	Male	Yes	Yes	Other family	Complete	Yes	Available contacts don't know the study participant	No	No	Complete
Screening Data	Kisenyi Health Center IV		6/1/2021	Missed a tuberculosis clinic appointment	September, 2019 - March, 15th, 2020	18	Female	Yes	Yes	Partner	Complete	Yes	Participant out of the country	No	No	Complete
Screening Data	Kisenyi Health Center IV		6/1/2021	Missed a tuberculosis clinic appointment	September, 2019 - March, 15th, 2020	24	Male	Yes	Yes	Other family	Complete	Yes	All available phone contacts are off	No	No	Complete
Screening Data	Kisenyi Health Center IV		6/1/2021	Missed a tuberculosis clinic appointment	September, 2019 - March, 15th, 2020	36	Male	Yes	Yes	Other family	Complete	Yes		Yes	Yes	Complete
Study Data																	Unchecked	Unchecked	Checked	Unchecked	No										Unchecked	Unchecked	Unchecked	Unchecked	Unchecked	Unchecked	Unchecked	Unchecked	Unchecked	Unchecked	Unchecked	Unchecked	Unchecked	Unchecked		Unchecked	Unchecked	Unchecked	Unchecked
Screening Data	Kisenyi Health Center IV		6/1/2021	Missed a tuberculosis clinic appointment	September, 2019 - March, 15th, 2020	37	Male	Yes	Yes	Other family	Complete	Yes	Patient not known by the available contacts	No	No	Complete
Screening Data	Kisenyi Health Center IV		6/1/2021	Missed a tuberculosis clinic appointment	September, 2019 - March, 15th, 2020	40	Female	Yes	Yes	Other family	Complete	Yes	Available contacts don't know the participant	No	No	Complete
Screening Data	Kisenyi Health Center IV		6/1/2021	Visited tuberculosis clinic	March 15th - June, 2020	45	Male	Yes	Yes	Other family	Complete	Yes	Available phone contact is off	No	No	Complete
Screening Data	Kisenyi Health Center IV		6/2/2021	Visited tuberculosis clinic	March 15th - June, 2020	39	Female	Yes	Yes	Other family	Complete	Yes		Yes	Yes	Complete
Study Data																	Unchecked	Checked	Unchecked	Unchecked	No										Unchecked	Unchecked	Unchecked	Unchecked	Unchecked	Unchecked	Unchecked	Unchecked	Unchecked	Unchecked	Unchecked	Unchecked	Unchecked	Unchecked		Checked	Checked	Unchecked	Unchecked
Screening Data	Kisenyi Health Center IV		6/1/2021	Visited tuberculosis clinic	March 15th - June, 2020	31	Male	Yes	Yes	Other family	Complete					Incomplete
Screening Data	Kisenyi Health Center IV		6/1/2021	Visited tuberculosis clinic	March 15th - June, 2020	40	Female	Yes	Yes	Other family	Complete	Yes		Yes	Yes	Complete
Study Data																	Unchecked	Checked	Unchecked	Unchecked	Yes	2006	2								Unchecked	Unchecked	Unchecked	Unchecked	Unchecked	Unchecked	Unchecked	Unchecked	Unchecked	Unchecked	Unchecked	Unchecked	Unchecked	Unchecked		Checked	Checked	Unchecked	Unchecked
Screening Data	Kisenyi Health Center IV		6/1/2021	Visited tuberculosis clinic	March 15th - June, 2020	50	Female	Yes	No		Complete	Yes		Yes	Yes	Complete
Study Data																	Unchecked	Checked	Unchecked	Unchecked	No										Unchecked	Unchecked	Unchecked	Unchecked	Unchecked	Unchecked	Unchecked	Unchecked	Unchecked	Unchecked	Unchecked	Unchecked	Unchecked	Unchecked		Checked	Checked	Unchecked	Unchecked
Screening Data	Kisenyi Health Center IV		6/1/2021	Missed a tuberculosis clinic appointment	September, 2019 - March, 15th, 2020	26	Female	Yes	Yes	Other family	Complete	Yes		Yes	Yes	Complete
Study Data																	Unchecked	Unchecked	Checked	Unchecked	No										Unchecked	Unchecked	Unchecked	Unchecked	Unchecked	Unchecked	Unchecked	Unchecked	Unchecked	Unchecked	Unchecked	Unchecked	Unchecked	Unchecked		Unchecked	Unchecked	Unchecked	Unchecked
Screening Data	Kisenyi Health Center IV		6/1/2021	Visited tuberculosis clinic	March 15th - June, 2020	25	Female	Yes	Yes	Other family	Complete	Yes	Available phone contact is off	No	No	Complete
Screening Data	Kisenyi Health Center IV		6/1/2021	Visited tuberculosis clinic	March 15th - June, 2020	19	Male	Yes	Yes	Other family	Complete	Yes	Participant not known by the available phone contact	No	No	Complete
Screening Data	Kisenyi Health Center IV		6/1/2021	Visited tuberculosis clinic	March 15th - June, 2020	36	Female	Yes	Yes	Other family	Complete	Yes		Yes	Yes	Complete
Study Data																	Unchecked	Checked	Unchecked	Unchecked	No										Unchecked	Unchecked	Unchecked	Unchecked	Unchecked	Unchecked	Unchecked	Unchecked	Unchecked	Unchecked	Unchecked	Unchecked	Unchecked	Unchecked		Checked	Checked	Unchecked	Unchecked
Screening Data	Kisenyi Health Center IV		6/1/2021	Visited tuberculosis clinic	March 15th - June, 2020	35	Male	Yes	Yes	Other family	Complete	Yes		Yes	Yes	Complete
Study Data																	Unchecked	Checked	Unchecked	Unchecked	No										Unchecked	Unchecked	Unchecked	Unchecked	Unchecked	Unchecked	Unchecked	Unchecked	Unchecked	Unchecked	Unchecked	Unchecked	Unchecked	Unchecked		Unchecked	Checked	Unchecked	Unchecked
Screening Data	Kisenyi Health Center IV		6/1/2021	Visited tuberculosis clinic	March 15th - June, 2020	22	Male	Yes	Yes	Other family	Complete					Incomplete
Study Data																	Unchecked	Checked	Unchecked	Unchecked	No										Unchecked	Unchecked	Unchecked	Unchecked	Unchecked	Unchecked	Unchecked	Unchecked	Unchecked	Unchecked	Unchecked	Unchecked	Unchecked	Unchecked		Unchecked	Checked	Unchecked	Unchecked
Screening Data	Kisenyi Health Center IV		6/1/2021	Visited tuberculosis clinic	March 15th - June, 2020	25	Female	Yes	Yes	Other family	Complete	Yes		Yes	Yes	Complete
Study Data																	Unchecked	Checked	Unchecked	Unchecked	No										Unchecked	Unchecked	Unchecked	Unchecked	Unchecked	Unchecked	Unchecked	Unchecked	Unchecked	Unchecked	Unchecked	Unchecked	Unchecked	Unchecked		Unchecked	Checked	Unchecked	Unchecked
Screening Data	Kisenyi Health Center IV		6/1/2021	Visited tuberculosis clinic	March 15th - June, 2020	37	Male	Yes	Yes	Other family	Complete	Yes	Treatment supporter far from the participant	No	No	Complete
Screening Data	Kisenyi Health Center IV		6/1/2021	Missed a tuberculosis clinic appointment	March 15th - June, 2020	38	Male	Yes	Yes	Other family	Complete	Yes		Yes	Yes	Complete
Study Data																	Unchecked	Unchecked	Checked	Unchecked	No										Unchecked	Unchecked	Unchecked	Unchecked	Unchecked	Unchecked	Unchecked	Unchecked	Unchecked	Unchecked	Unchecked	Unchecked	Unchecked	Unchecked		Unchecked	Unchecked	Unchecked	Unchecked
Screening Data	Kisenyi Health Center IV		6/1/2021	Missed a tuberculosis clinic appointment	March 15th - June, 2020	34	Male	Yes	No		Complete	Yes		Yes	Yes	Complete
Study Data																	Unchecked	Unchecked	Checked	Unchecked	Yes	2016	2								Unchecked	Unchecked	Unchecked	Unchecked	Unchecked	Unchecked	Unchecked	Unchecked	Unchecked	Unchecked	Unchecked	Unchecked	Unchecked	Unchecked		Unchecked	Unchecked	Unchecked	Unchecked
Screening Data	Kisenyi Health Center IV		6/1/2021	Missed a tuberculosis clinic appointment	March 15th - June, 2020	42	Female	Yes	Yes	Other family	Complete	Yes	Available phone contacts are off	No	No	Complete
Screening Data	Kisenyi Health Center IV		6/1/2021	Visited tuberculosis clinic	March 15th - June, 2020	36	Female	Yes	Yes	Other family	Complete	Yes	All available phone contacts are off	No	No	Complete
Screening Data	Kisenyi Health Center IV		6/1/2021	Visited tuberculosis clinic	March 15th - June, 2020	24	Female	Yes	Yes	Other family	Complete	Yes		Yes	Yes	Complete
Study Data																	Unchecked	Unchecked	Unchecked	Unchecked	Yes	2015	2								Unchecked	Unchecked	Unchecked	Unchecked	Unchecked	Unchecked	Unchecked	Unchecked	Unchecked	Unchecked	Unchecked	Unchecked	Unchecked	Unchecked		Unchecked	Unchecked	Unchecked	Unchecked
Screening Data	Kisenyi Health Center IV		6/1/2021	Visited tuberculosis clinic	March 15th - June, 2020	25	Male	Yes	Yes	Other family	Complete	Yes		Yes	Yes	Complete
Study Data																	Unchecked	Checked	Unchecked	Unchecked	No										Unchecked	Unchecked	Unchecked	Unchecked	Unchecked	Unchecked	Unchecked	Unchecked	Unchecked	Unchecked	Unchecked	Unchecked	Unchecked	Unchecked		Unchecked	Checked	Unchecked	Unchecked
Screening Data	Kisenyi Health Center IV		6/1/2021	Visited tuberculosis clinic	March 15th - June, 2020	36	Female	Yes	Yes	Other family	Complete					Incomplete
Screening Data	Kisenyi Health Center IV		6/1/2021	Visited tuberculosis clinic	March 15th - June, 2020	38	Male	Yes	Yes	Other family	Complete	Yes		Yes	Yes	Complete
Study Data																	Unchecked	Checked	Unchecked	Unchecked	No										Unchecked	Unchecked	Unchecked	Unchecked	Unchecked	Unchecked	Unchecked	Unchecked	Unchecked	Unchecked	Unchecked	Unchecked	Unchecked	Unchecked		Unchecked	Checked	Unchecked	Unchecked
Screening Data	Kisenyi Health Center IV		6/1/2021	Visited tuberculosis clinic	March 15th - June, 2020	35	Male	Yes	No		Complete	Yes	Available phone contact is off	No	No	Complete
Screening Data	Kisenyi Health Center IV		6/1/2021	Visited tuberculosis clinic	March 15th - June, 2020	56	Male	Yes	Yes	Other family	Complete	Yes		Yes	Yes	Complete
Study Data																	Unchecked	Checked	Unchecked	Unchecked	Yes	1999	2								Unchecked	Unchecked	Unchecked	Unchecked	Unchecked	Unchecked	Unchecked	Unchecked	Unchecked	Unchecked	Unchecked	Unchecked	Unchecked	Unchecked		Unchecked	Checked	Unchecked	Unchecked
Screening Data	Kisenyi Health Center IV		6/1/2021	Visited tuberculosis clinic	March 15th - June, 2020	38	Female	Yes	Yes	Other family	Complete	Yes	All available phone contacts are off	No	No	Complete
Screening Data	Kisenyi Health Center IV		6/1/2021	Visited tuberculosis clinic	March 15th - June, 2020	43	Female	Yes	Yes	Other family	Complete	Yes	Available phone contacts are off	No	No	Complete
Screening Data	Kisenyi Health Center IV		6/1/2021	Visited tuberculosis clinic	March 15th - June, 2020	37	Male	Yes	Yes	Other family	Complete	Yes		Yes	Yes	Complete
Study Data																	Unchecked	Checked	Unchecked	Unchecked	No										Unchecked	Unchecked	Unchecked	Unchecked	Unchecked	Unchecked	Unchecked	Unchecked	Unchecked	Unchecked	Unchecked	Unchecked	Unchecked	Unchecked		Unchecked	Checked	Unchecked	Unchecked
Screening Data	Kisenyi Health Center IV		6/1/2021	Visited tuberculosis clinic	March 15th - June, 2020	47	Male	No	Yes	Other family	Complete					Incomplete
Study Data																	Unchecked	Checked	Unchecked	Unchecked	No										Unchecked	Unchecked	Unchecked	Unchecked	Unchecked	Unchecked	Unchecked	Unchecked	Unchecked	Unchecked	Unchecked	Unchecked	Unchecked	Unchecked		Unchecked	Checked	Unchecked	Unchecked
Screening Data	Kisenyi Health Center IV		6/1/2021	Visited tuberculosis clinic	March 15th - June, 2020	47	Male	Yes	Yes	Other family	Complete	Yes		Yes	Yes	Complete
Study Data																	Unchecked	Checked	Unchecked	Unchecked	Yes	2018	2								Unchecked	Unchecked	Unchecked	Unchecked	Unchecked	Unchecked	Unchecked	Unchecked	Unchecked	Unchecked	Unchecked	Unchecked	Unchecked	Unchecked		Unchecked	Checked	Unchecked	Unchecked
Screening Data	Kisenyi Health Center IV		6/1/2021	Visited tuberculosis clinic	March 15th - June, 2020	51	Male	No	Yes	Other family	Complete	Yes	Available phone contact is off	No	No	Complete
Screening Data	Kisenyi Health Center IV		6/1/2021	Visited tuberculosis clinic	March 15th - June, 2020	35	Male	No	Yes	Other family	Complete	Yes	Available phone contact is off	No	No	Complete
Screening Data	Kisenyi Health Center IV		6/1/2021	Visited tuberculosis clinic	March 15th - June, 2020	54	Male	Yes	Yes	Other family	Complete	Yes		Yes	Yes	Complete
Study Data																	Unchecked	Checked	Unchecked	Unchecked	No										Unchecked	Unchecked	Unchecked	Unchecked	Unchecked	Unchecked	Unchecked	Unchecked	Unchecked	Unchecked	Unchecked	Unchecked	Unchecked	Unchecked		Unchecked	Checked	Unchecked	Unchecked
Screening Data	Kisenyi Health Center IV		6/1/2021	Diagnosed with tuberculosis	September, 2019 - March, 15th, 2020	31	Male	Yes	Yes	Other family	Complete					Incomplete
Screening Data	Kisenyi Health Center IV		6/1/2021	Diagnosed with tuberculosis	September, 2019 - March, 15th, 2020	28	Female	Yes	Yes	Other family	Complete	Yes	Participant not known by available contacts	No	No	Complete
Screening Data	Kisenyi Health Center IV		6/1/2021	Diagnosed with tuberculosis	September, 2019 - March, 15th, 2020	26	Female	Yes	Yes	Other family	Complete	Yes		Yes	Yes	Complete
Study Data																	Checked	Unchecked	Unchecked	Unchecked	No			September, 2019 - March, 15th, 2020	Public care facility		Kisenyi Health Center IV - Kampala		over 2 months	4	Unchecked	Unchecked	Unchecked	Unchecked	Unchecked	Unchecked	Unchecked	Unchecked	Unchecked	Unchecked	Unchecked	Unchecked	Unchecked	Checked	I was still pregnant and I didn't know it was TB because I was told pregnant women usually have cough.	Unchecked	Unchecked	Unchecked	Unchecked
Screening Data	Kisenyi Health Center IV		6/1/2021	Diagnosed with tuberculosis	September, 2019 - March, 15th, 2020	35	Male	Yes	Yes	Other family	Complete	Yes	Available phone contact is off	No	No	Complete
Screening Data	Kisenyi Health Center IV		6/1/2021	Diagnosed with tuberculosis	September, 2019 - March, 15th, 2020	46	Female	Yes	Yes	Other family	Complete	Yes	Participant phone contact is off and treatment supporter is far away from the participant	No	No	Complete
Screening Data	Kisenyi Health Center IV		6/1/2021	Diagnosed with tuberculosis	September, 2019 - March, 15th, 2020	31	Male	Yes	Yes	Other family	Complete	Yes	Available contacts don't know the client	No	No	Complete
Screening Data	Kisenyi Health Center IV		6/1/2021	Diagnosed with tuberculosis	September, 2019 - March, 15th, 2020	32	Male	No	Yes	Other family	Complete	Yes	Available phone contact is off	No	No	Complete
Screening Data	Kisenyi Health Center IV		6/1/2021	Diagnosed with tuberculosis	September, 2019 - March, 15th, 2020	26	Female	Yes	Yes	Other family	Complete	Yes		Yes	Yes	Complete
Study Data																	Checked	Unchecked	Unchecked	Unchecked	No			September, 2019 - March, 15th, 2020	Public care facility		Other	Kaswa HC III in Fortportal	2 weeks to a month	4	Unchecked	Unchecked	Unchecked	Unchecked	Unchecked	Unchecked	Unchecked	Unchecked	Unchecked	Unchecked	Unchecked	Checked	Unchecked	Unchecked		Unchecked	Unchecked	Unchecked	Unchecked
Screening Data	Kisenyi Health Center IV		6/2/2021	Diagnosed with tuberculosis	September, 2019 - March, 15th, 2020	34	Male	Yes	No		Complete	Yes	Available phone contact is off	No	No	Complete
Screening Data	Kisenyi Health Center IV		6/2/2021	Diagnosed with tuberculosis	September, 2019 - March, 15th, 2020	21	Male	Yes	Yes	Other family	Complete	Yes		Yes	Yes	Complete
Study Data																	Checked	Unchecked	Unchecked	Unchecked	No			September, 2019 - March, 15th, 2020	Public care facility		Kisenyi Health Center IV - Kampala		over 2 months	0	Unchecked	Unchecked	Unchecked	Unchecked	Unchecked	Unchecked	Unchecked	Unchecked	Unchecked	Unchecked	Unchecked	Unchecked	Unchecked	Checked	I thought my chest pain was as a result of the work I do of carrying heavy loads	Unchecked	Unchecked	Unchecked	Unchecked
Screening Data	Kisenyi Health Center IV		6/2/2021	Diagnosed with tuberculosis	September, 2019 - March, 15th, 2020	30	Male	No	Yes	Other family	Complete	Yes	Participant very far from the treatment supporter	No	No	Complete
Screening Data	Kisenyi Health Center IV		6/2/2021	Diagnosed with tuberculosis	September, 2019 - March, 15th, 2020	36	Male	Yes	Yes	Other family	Complete	No				Complete
Screening Data	Kisenyi Health Center IV		6/2/2021	Missed a tuberculosis clinic appointment	March 15th - June, 2020	29	Male	Yes	Yes	Other family	Complete					Incomplete
Screening Data	Kisenyi Health Center IV		6/2/2021	Missed a tuberculosis clinic appointment	After June 2020	25	Male	Yes	Yes	Other family	Complete	Yes		Yes	Yes	Complete
Study Data																	Unchecked	Unchecked	Checked	Unchecked	No										Unchecked	Unchecked	Unchecked	Unchecked	Unchecked	Unchecked	Unchecked	Unchecked	Unchecked	Unchecked	Unchecked	Unchecked	Unchecked	Unchecked		Unchecked	Unchecked	Unchecked	Unchecked
Screening Data	Kisenyi Health Center IV		6/2/2021	Diagnosed with tuberculosis	September, 2019 - March, 15th, 2020	29	Male	Yes	No		Complete	Yes		Yes	Yes	Complete
Study Data																	Checked	Unchecked	Unchecked	Unchecked	No			September, 2019 - March, 15th, 2020	Public care facility		Other	Rubaga hospital	2 weeks to a month	5	Unchecked	Unchecked	Unchecked	Unchecked	Unchecked	Unchecked	Unchecked	Unchecked	Unchecked	Unchecked	Unchecked	Checked	Unchecked	Checked	Tried medicines for cough first	Unchecked	Unchecked	Unchecked	Unchecked
Screening Data	Kisenyi Health Center IV		6/2/2021	Diagnosed with tuberculosis	September, 2019 - March, 15th, 2020	49	Male	Yes	No		Complete	Yes	Available phone contact is off	No	No	Complete
Screening Data	Kisenyi Health Center IV		6/2/2021	Diagnosed with tuberculosis	September, 2019 - March, 15th, 2020	45	Male	Yes	Yes	Other family	Complete	Yes	All available phone contacts are off	No	No	Complete
Screening Data	Kisenyi Health Center IV		6/2/2021	Diagnosed with tuberculosis	September, 2019 - March, 15th, 2020	37	Male	Yes	Yes	Other family	Complete	Yes		Yes	Yes	Complete
Study Data																	Checked	Unchecked	Unchecked	Unchecked	No			March 15th - June, 2020	Public care facility		Kisenyi Health Center IV - Kampala		over 2 months	5	Unchecked	Unchecked	Unchecked	Unchecked	Unchecked	Unchecked	Unchecked	Unchecked	Unchecked	Unchecked	Unchecked	Checked	Unchecked	Checked	Tried cough medications	Unchecked	Unchecked	Unchecked	Unchecked
Screening Data	Kisenyi Health Center IV		6/2/2021	Missed a tuberculosis clinic appointment	After June 2020	38	Female	No	Yes	Other family	Complete	Yes	Treatment supporter no longer in contact with the participant	No	No	Complete
Screening Data	Kisenyi Health Center IV		6/2/2021	Missed a tuberculosis clinic appointment	After June 2020	25	Female	No	Yes	Other family	Complete	Yes	Treatment supporter far from the participant	No	No	Complete
Screening Data	Kisenyi Health Center IV		6/2/2021	Missed a tuberculosis clinic appointment	After June 2020	34	Male	Yes	Yes	Other family	Complete	Yes	Available phone contact is off	No	No	Complete
Screening Data	Kisenyi Health Center IV		6/2/2021	Diagnosed with tuberculosis	September, 2019 - March, 15th, 2020	40	Male	No	Yes	Other family	Complete	Yes	Available phone contact is off	No	No	Complete
Screening Data	Kisenyi Health Center IV		6/2/2021	Diagnosed with tuberculosis	September, 2019 - March, 15th, 2020	20	Female	Yes	Yes	Other family	Complete	Yes		Yes	Yes	Complete
Study Data																	Checked	Unchecked	Unchecked	Unchecked	No			September, 2019 - March, 15th, 2020	Public care facility		Kisenyi Health Center IV - Kampala		over 2 months	2	Unchecked	Unchecked	Unchecked	Unchecked	Unchecked	Unchecked	Unchecked	Unchecked	Unchecked	Unchecked	Unchecked	Checked	Unchecked	Unchecked		Unchecked	Unchecked	Unchecked	Unchecked
Screening Data	Kisenyi Health Center IV		6/2/2021	Diagnosed with tuberculosis	September, 2019 - March, 15th, 2020	24	Female	Yes	Yes	Other family	Complete	Yes		Yes	Yes	Complete
Study Data																	Checked	Unchecked	Unchecked	Unchecked	No			September, 2019 - March, 15th, 2020	Public care facility		Kisenyi Health Center IV - Kampala		over 2 months	10	Unchecked	Unchecked	Unchecked	Unchecked	Unchecked	Unchecked	Unchecked	Unchecked	Unchecked	Unchecked	Unchecked	Checked	Unchecked	Checked	I was taking medications for other illness other than TB	Unchecked	Unchecked	Unchecked	Unchecked
Screening Data	Kisenyi Health Center IV		6/2/2021	Missed a tuberculosis clinic appointment	After June 2020	24	Female	Yes	Yes	Other family	Complete	Yes	Treatment supporter can't reach the participant	No	No	Complete
Screening Data	Kisenyi Health Center IV		6/2/2021	Missed a tuberculosis clinic appointment	After June 2020	36	Male	Yes	Yes	Other family	Complete	Yes	Treatment supporter can't reach the participant	No	No	Complete
Screening Data	Kisenyi Health Center IV		6/2/2021	Missed a tuberculosis clinic appointment	After June 2020	43	Male	Yes	Yes	Other family	Complete	Yes		No	Yes	Complete
Study Data																	Unchecked	Unchecked	Checked	Unchecked	No										Unchecked	Unchecked	Unchecked	Unchecked	Unchecked	Unchecked	Unchecked	Unchecked	Unchecked	Unchecked	Unchecked	Unchecked	Unchecked	Unchecked		Unchecked	Unchecked	Unchecked	Unchecked
Screening Data	Kisenyi Health Center IV		6/2/2021	Diagnosed with tuberculosis	September, 2019 - March, 15th, 2020	52	Male	Yes	Yes	Child	Complete	Yes		Yes	Yes	Complete
Study Data																	Checked	Unchecked	Unchecked	Unchecked	No			September, 2019 - March, 15th, 2020	Public care facility		Kisenyi Health Center IV - Kampala		over 2 months	1	Unchecked	Unchecked	Unchecked	Unchecked	Unchecked	Unchecked	Unchecked	Unchecked	Unchecked	Unchecked	Unchecked	Unchecked	Unchecked	Checked	I was trying to treat cough with other medicines	Unchecked	Unchecked	Unchecked	Unchecked
Screening Data	Kisenyi Health Center IV		6/2/2021	Diagnosed with tuberculosis	September, 2019 - March, 15th, 2020	23	Male	Yes	Yes	Other family	Complete					Incomplete
Screening Data	Kisenyi Health Center IV		6/2/2021	Diagnosed with tuberculosis	September, 2019 - March, 15th, 2020	40	Male	Yes	Yes	Other family	Complete	Yes	Participant not known by available contacts	No	No	Complete
Screening Data	Kisenyi Health Center IV		6/2/2021	Diagnosed with tuberculosis	March 15th - June, 2020	25	Female	Yes	Yes	Other family	Complete					Incomplete
Screening Data	Kisenyi Health Center IV		6/2/2021	Diagnosed with tuberculosis	March 15th - June, 2020	38	Male	Yes	Yes	Other family	Complete					Incomplete
Screening Data	Kisenyi Health Center IV		6/2/2021	Diagnosed with tuberculosis	March 15th - June, 2020	36	Female	Yes	Yes	Other family	Complete	Yes		Yes	Yes	Complete
Study Data																	Checked	Unchecked	Unchecked	Unchecked	No			March 15th - June, 2020	Public care facility		Kisenyi Health Center IV - Kampala		over 2 months	4	Unchecked	Unchecked	Unchecked	Unchecked	Unchecked	Unchecked	Unchecked	Unchecked	Unchecked	Unchecked	Unchecked	Checked	Unchecked	Checked	Tried treating cough	Unchecked	Unchecked	Unchecked	Unchecked
Screening Data	Kisenyi Health Center IV		6/2/2021	Diagnosed with tuberculosis	March 15th - June, 2020	30	Male	Yes	Yes	Other family	Complete					Incomplete
Screening Data	Kisenyi Health Center IV		6/2/2021	Diagnosed with tuberculosis	March 15th - June, 2020	36	Male	Yes	Yes	Other family	Complete	Yes		Yes	Yes	Complete
Study Data																	Checked	Unchecked	Unchecked	Unchecked	No			March 15th - June, 2020	Public care facility		Kisenyi Health Center IV - Kampala		over 2 months	4	Checked	Checked	Unchecked	Unchecked	Unchecked	Unchecked	Unchecked	Unchecked	Unchecked	Unchecked	Unchecked	Unchecked	Unchecked	Unchecked		Unchecked	Unchecked	Unchecked	Unchecked
Screening Data	Kisenyi Health Center IV		6/2/2021	Diagnosed with tuberculosis	March 15th - June, 2020	32	Female	Yes	Yes	Other family	Complete	Yes		Yes	Yes	Complete
Study Data																	Checked	Unchecked	Unchecked	Unchecked	Yes	2019	2	March 15th - June, 2020	Public care facility		Kisenyi Health Center IV - Kampala		1-2 months	3	Unchecked	Unchecked	Unchecked	Unchecked	Unchecked	Unchecked	Unchecked	Unchecked	Unchecked	Unchecked	Unchecked	Checked	Unchecked	Checked	Was treating cough	Unchecked	Unchecked	Unchecked	Unchecked
Screening Data	Kisenyi Health Center IV		6/2/2021	Diagnosed with tuberculosis	March 15th - June, 2020	22	Female	Yes	Yes	Other family	Complete					Incomplete
Screening Data	Kisenyi Health Center IV		6/2/2021	Diagnosed with tuberculosis	March 15th - June, 2020	19	Male	Yes	Yes	Other family	Complete					Incomplete
Screening Data	Kisenyi Health Center IV		6/2/2021	Missed a tuberculosis clinic appointment	After June 2020	30	Male	Yes	No		Complete	Yes	Available phone contact doesn't know the participant.	No	No	Complete
Screening Data	Kisenyi Health Center IV		6/2/2021	Diagnosed with tuberculosis	March 15th - June, 2020	34	Male	Yes	Yes	Other family	Complete	Yes	Available phone contacts don't know the patient	No	No	Complete
Screening Data	Kisenyi Health Center IV		6/2/2021	Diagnosed with tuberculosis	March 15th - June, 2020	33	Male	Yes	No		Complete					Incomplete
Screening Data	Kisenyi Health Center IV		6/2/2021	Diagnosed with tuberculosis	March 15th - June, 2020	59	Male	Yes	No		Complete	Yes	Supporter no longer in touch with the patient	No	No	Complete
Screening Data	Kisenyi Health Center IV		6/2/2021	Diagnosed with tuberculosis	March 15th - June, 2020	28	Male	Yes	Yes	Other family	Complete					Incomplete
Screening Data	Kisenyi Health Center IV		6/2/2021	Diagnosed with tuberculosis	March 15th - June, 2020	31	Male	Yes	Yes	Other family	Complete	Yes		Yes	Yes	Complete
Study Data																	Checked	Unchecked	Unchecked	Unchecked	No			March 15th - June, 2020	Public care facility		Kisenyi Health Center IV - Kampala		over 2 months	5	Unchecked	Unchecked	Unchecked	Unchecked	Unchecked	Unchecked	Unchecked	Unchecked	Unchecked	Unchecked	Unchecked	Unchecked	Unchecked	Checked	Was treating cough	Unchecked	Unchecked	Unchecked	Unchecked
Screening Data	Kisenyi Health Center IV		6/2/2021	Diagnosed with tuberculosis	March 15th - June, 2020	37	Male	Yes	Yes	Other family	Complete	Yes	Available phone contacts don't know the patient	No	No	Complete
Screening Data	Kisenyi Health Center IV		6/2/2021	Diagnosed with tuberculosis	March 15th - June, 2020	28	Male	Yes	No		Complete	Yes		Yes	Yes	Complete
Study Data																	Checked	Unchecked	Unchecked	Unchecked	No			March 15th - June, 2020	Public care facility		Kisenyi Health Center IV - Kampala		over 2 months	3	Unchecked	Unchecked	Unchecked	Unchecked	Unchecked	Unchecked	Unchecked	Unchecked	Unchecked	Unchecked	Unchecked	Checked	Unchecked	Checked	I was treating normal cough	Unchecked	Unchecked	Unchecked	Unchecked
Screening Data	Kisenyi Health Center IV		6/2/2021	Diagnosed with tuberculosis	March 15th - June, 2020	26	Male	No	Yes	Other family	Complete					Incomplete
Screening Data	Kisenyi Health Center IV		6/2/2021	Diagnosed with tuberculosis	March 15th - June, 2020	27	Female	Yes	Yes	Other family	Complete	Yes		Yes	Yes	Complete
Study Data																	Checked	Unchecked	Unchecked	Unchecked	No			March 15th - June, 2020	Public care facility		Kisenyi Health Center IV - Kampala		1-2 months	2	Unchecked	Unchecked	Unchecked	Unchecked	Unchecked	Unchecked	Unchecked	Unchecked	Unchecked	Unchecked	Unchecked	Checked	Unchecked	Checked	Was trying cough medications	Unchecked	Unchecked	Unchecked	Unchecked
Screening Data	Kisenyi Health Center IV		6/2/2021	Diagnosed with tuberculosis	March 15th - June, 2020	24	Male	Yes	Yes	Other family	Complete					Incomplete
Screening Data	Kisenyi Health Center IV		6/2/2021	Diagnosed with tuberculosis	March 15th - June, 2020	41	Male	Yes	Yes	Other family	Complete					Incomplete
Screening Data	Kisenyi Health Center IV		6/2/2021	Missed a tuberculosis clinic appointment	After June 2020	20	Male	Yes	Yes	Other family	Complete	Yes	All available phone contacts are off	No	No	Complete
Screening Data	Kisenyi Health Center IV		6/2/2021	Missed a tuberculosis clinic appointment	After June 2020	27	Male	Yes	Yes	Other family	Complete	No				Complete
Screening Data	Kisenyi Health Center IV		6/2/2021	Diagnosed with tuberculosis	March 15th - June, 2020	32	Male	Yes	Yes	Other family	Complete	Yes	Treatment supporter doesn't know the patient	No	No	Complete
Screening Data	Kisenyi Health Center IV		6/2/2021	Diagnosed with tuberculosis	March 15th - June, 2020	39	Male	Yes	Yes	Other family	Complete					Incomplete
Screening Data	Kisenyi Health Center IV		6/2/2021	Diagnosed with tuberculosis	March 15th - June, 2020	28	Male	Yes	No		Complete	Yes		Yes	Yes	Complete
Study Data																	Checked	Unchecked	Unchecked	Unchecked	No			March 15th - June, 2020	Public care facility		Kisenyi Health Center IV - Kampala		1-2 months	2	Unchecked	Unchecked	Unchecked	Unchecked	Unchecked	Unchecked	Unchecked	Unchecked	Unchecked	Unchecked	Unchecked	Unchecked	Unchecked	Checked	First tried malaria treatment	Unchecked	Unchecked	Unchecked	Unchecked
Screening Data	Kisenyi Health Center IV		6/2/2021	Diagnosed with tuberculosis	March 15th - June, 2020	20	Female	Yes	Yes	Partner	Complete	Yes	Patient was not comfortable with a phone call interview	Yes	No	Complete
Screening Data	Kisenyi Health Center IV		6/2/2021	Diagnosed with tuberculosis	March 15th - June, 2020	30	Male	Yes	Yes	Other family	Complete	Yes	Treatment supporter very far from the patient	No	No	Complete
Screening Data	Kisenyi Health Center IV		6/2/2021	Missed a tuberculosis clinic appointment	After June 2020	38	Male	Yes	Yes	Other family	Complete	Yes	Available phone contact is off	No	No	Complete
Screening Data	Kisenyi Health Center IV		6/3/2021	Missed a tuberculosis clinic appointment	After June 2020	37	Male	Yes	Yes	Other family	Complete					Incomplete
Screening Data	Kisenyi Health Center IV		6/3/2021	Missed a tuberculosis clinic appointment	After June 2020	45	Male	Yes	Yes	Other family	Complete	No				Complete
Screening Data	Kisenyi Health Center IV		6/3/2021	Missed a tuberculosis clinic appointment	After June 2020	30	Female	Yes	No		Complete	Yes	Participant refused to pick up the calls	No	No	Complete
Screening Data	Kisenyi Health Center IV		6/3/2021	Missed a tuberculosis clinic appointment	After June 2020	30	Male	Yes	No		Complete					Incomplete
Screening Data	Kisenyi Health Center IV		6/3/2021	Missed a tuberculosis clinic appointment	After June 2020	35	Male	Yes	Yes	Other family	Complete	Yes		Yes	Yes	Complete
Study Data																	Unchecked	Unchecked	Checked	Unchecked	Yes	2013	2								Unchecked	Unchecked	Unchecked	Unchecked	Unchecked	Unchecked	Unchecked	Unchecked	Unchecked	Unchecked	Unchecked	Unchecked	Unchecked	Unchecked		Unchecked	Unchecked	Unchecked	Unchecked
Screening Data	Kisenyi Health Center IV		6/3/2021	Missed a tuberculosis clinic appointment	After June 2020	38	Male	Yes	No		Complete	Yes	Participant not know by the available phone contact	No	No	Complete
Screening Data	Kisenyi Health Center IV		6/3/2021	Missed a tuberculosis clinic appointment	After June 2020	39	Male	Yes	Yes	Partner	Complete	Yes		Yes	Yes	Complete
Study Data																	Unchecked	Unchecked	Checked	Unchecked	Yes	2015	2								Unchecked	Unchecked	Unchecked	Unchecked	Unchecked	Unchecked	Unchecked	Unchecked	Unchecked	Unchecked	Unchecked	Unchecked	Unchecked	Unchecked		Unchecked	Unchecked	Unchecked	Unchecked
Screening Data	Kisenyi Health Center IV		6/3/2021	Missed a tuberculosis clinic appointment	After June 2020	38	Male	Yes	Yes	Other family	Complete	No		No	No	Complete
Screening Data	Kisenyi Health Center IV		6/3/2021	Missed a tuberculosis clinic appointment	After June 2020	30	Female	Yes	No		Complete	Yes	Treatment supporter no longer in contact with the participant	No	No	Complete
Screening Data	Kisenyi Health Center IV		6/3/2021	Diagnosed with tuberculosis	March 15th - June, 2020	31	Male	Yes	Yes	Other family	Complete					Incomplete
Screening Data	Kisenyi Health Center IV		6/3/2021	Diagnosed with tuberculosis	March 15th - June, 2020	32	Female	Yes	Yes	Other family	Complete	Yes	All available phone contacts are off	No	No	Complete
Screening Data	Kisenyi Health Center IV		6/3/2021	Diagnosed with tuberculosis	March 15th - June, 2020	33	Male	Yes	Yes	Other family	Complete	Yes		Yes	Yes	Complete
Study Data																	Checked	Unchecked	Unchecked	Unchecked	No			March 15th - June, 2020	Public care facility		Kisenyi Health Center IV - Kampala		over 2 months	1	Unchecked	Unchecked	Unchecked	Unchecked	Unchecked	Unchecked	Unchecked	Unchecked	Unchecked	Unchecked	Unchecked	Unchecked	Unchecked	Checked	Tried treating cough	Unchecked	Unchecked	Unchecked	Unchecked
Screening Data	Kisenyi Health Center IV		6/3/2021	Diagnosed with tuberculosis	March 15th - June, 2020	19	Male	Yes	Yes	Other family	Complete	Yes		Yes	Yes	Complete
Study Data																	Checked	Unchecked	Unchecked	Unchecked	No			March 15th - June, 2020	Public care facility		Kisenyi Health Center IV - Kampala		1-2 weeks	2	Unchecked	Unchecked	Unchecked	Unchecked	Unchecked	Unchecked	Unchecked	Unchecked	Unchecked	Unchecked	Unchecked	Unchecked	Unchecked	Checked	At first I was told it's malaria affecting me and was getting it's treatment.	Unchecked	Unchecked	Unchecked	Unchecked
Screening Data	Kisenyi Health Center IV		6/3/2021	Diagnosed with tuberculosis	March 15th - June, 2020	28	Female	Yes	Yes	Other family	Complete	Yes	All available phone contacts are off	No	No	Complete
Screening Data	Kisenyi Health Center IV		6/3/2021	Diagnosed with tuberculosis	March 15th - June, 2020	25	Male	Yes	Yes	Other family	Complete	Yes		Yes	Yes	Complete
Study Data																	Checked	Unchecked	Unchecked	Unchecked	No			March 15th - June, 2020	Public care facility		Kisenyi Health Center IV - Kampala		over 2 months	3	Unchecked	Unchecked	Unchecked	Unchecked	Unchecked	Unchecked	Unchecked	Unchecked	Unchecked	Unchecked	Unchecked	Checked	Unchecked	Checked	Was receiving treatment for cough	Unchecked	Unchecked	Unchecked	Unchecked
Screening Data	Kisenyi Health Center IV		6/4/2021	Missed a tuberculosis clinic appointment	March 15th - June, 2020	60	Male	Yes	No		Complete	Yes		Yes	Yes	Complete
Study Data																	Unchecked	Unchecked	Checked	Unchecked	Yes	2018	2								Unchecked	Unchecked	Unchecked	Unchecked	Unchecked	Unchecked	Unchecked	Unchecked	Unchecked	Unchecked	Unchecked	Unchecked	Unchecked	Unchecked		Unchecked	Unchecked	Unchecked	Unchecked
Screening Data	Kisenyi Health Center IV		6/4/2021	Visited tuberculosis clinic	September, 2019 - March, 15th, 2020	35	Female	Yes	Yes	Other family	Complete	Yes		Yes	Yes	Complete
Study Data																	Unchecked	Unchecked	Checked	Unchecked	No										Unchecked	Unchecked	Unchecked	Unchecked	Unchecked	Unchecked	Unchecked	Unchecked	Unchecked	Unchecked	Unchecked	Unchecked	Unchecked	Unchecked		Unchecked	Unchecked	Unchecked	Unchecked
Screening Data	Kisenyi Health Center IV		6/4/2021	Missed a tuberculosis clinic appointment	September, 2019 - March, 15th, 2020	34	Male	Yes	Yes	Other family	Complete	Yes	Participant not known by available contacts	No	No	Complete
Screening Data	Kisenyi Health Center IV		6/4/2021	Visited tuberculosis clinic	September, 2019 - March, 15th, 2020	31	Male	Yes	Yes	Other family	Complete	Yes	Treatment supporter not near the required participant	No	No	Complete
Screening Data	Kisenyi Health Center IV		6/4/2021	Missed a tuberculosis clinic appointment	March 15th - June, 2020	45	Male	No	Yes	Partner	Complete	Yes	Available phone contact is off	No	No	Complete
Screening Data	Kisenyi Health Center IV		6/4/2021	Visited tuberculosis clinic	After June 2020	54	Male	Yes	Yes	Other family	Complete	Yes		Yes	Yes	Complete
Study Data																	Unchecked	Checked	Unchecked	Unchecked	Yes	2016	2								Unchecked	Unchecked	Unchecked	Unchecked	Unchecked	Unchecked	Unchecked	Unchecked	Unchecked	Unchecked	Unchecked	Unchecked	Unchecked	Unchecked		Unchecked	Unchecked	Checked	Unchecked
Screening Data	Kisenyi Health Center IV		6/4/2021	Missed a tuberculosis clinic appointment	March 15th - June, 2020	37	Male	Yes	Yes	Other family	Complete	Yes	Participant not known by the available phone contacts	No	No	Complete
Screening Data	Kisenyi Health Center IV		6/4/2021	Missed a tuberculosis clinic appointment	March 15th - June, 2020	30	Male	Yes	Yes	Other family	Complete	Yes	Available phone contacts are off	No	No	Complete
Screening Data	Kisenyi Health Center IV		6/4/2021	Missed a tuberculosis clinic appointment	March 15th - June, 2020	30	Female	Yes	Yes	Other family	Complete					Incomplete
Screening Data	Kisenyi Health Center IV		6/4/2021	Missed a tuberculosis clinic appointment	March 15th - June, 2020	66	Male	Yes	Yes	Other family	Complete					Incomplete
Study Data																	Unchecked	Unchecked	Checked	Unchecked	No										Unchecked	Unchecked	Unchecked	Unchecked	Unchecked	Unchecked	Unchecked	Unchecked	Unchecked	Unchecked	Unchecked	Unchecked	Unchecked	Unchecked		Unchecked	Unchecked	Unchecked	Unchecked
Screening Data	Kisenyi Health Center IV		6/4/2021	Missed a tuberculosis clinic appointment	September, 2019 - March, 15th, 2020	27	Female	Yes	Yes	Other family	Complete	No				Complete
Screening Data	Kisenyi Health Center IV		6/4/2021	Missed a tuberculosis clinic appointment	September, 2019 - March, 15th, 2020	18	Female	Yes	Yes	Other family	Complete	Yes		Yes	Yes	Complete
Study Data																	Unchecked	Unchecked	Checked	Unchecked	No										Unchecked	Unchecked	Unchecked	Unchecked	Unchecked	Unchecked	Unchecked	Unchecked	Unchecked	Unchecked	Unchecked	Unchecked	Unchecked	Unchecked		Unchecked	Unchecked	Unchecked	Unchecked
Screening Data	Kisenyi Health Center IV		6/4/2021	Missed a tuberculosis clinic appointment	September, 2019 - March, 15th, 2020	35	Male	Yes	Yes	Other family	Complete	Yes	Available contacts don't know the client	No	No	Complete
Screening Data	Kisenyi Health Center IV		6/4/2021	Missed a tuberculosis clinic appointment	September, 2019 - March, 15th, 2020	29	Female	Yes	Yes	Other family	Complete	Yes	Available phone contact is off	No	No	Complete
Screening Data	Kisenyi Health Center IV		6/4/2021	Missed a tuberculosis clinic appointment	March 15th - June, 2020	36	Male	Yes	Yes	Other family	Complete	Yes	Available phone contact is off	No	No	Complete
Screening Data	Kisenyi Health Center IV		6/4/2021	Missed a tuberculosis clinic appointment	March 15th - June, 2020	28	Male	Yes	Yes	Other family	Complete	Yes	Treatment supporter doesn't know the patient	No	No	Complete
Screening Data	Kisenyi Health Center IV		6/4/2021	Missed a tuberculosis clinic appointment	March 15th - June, 2020	25	Male	Yes	Yes	Other family	Complete	Yes	All available phone contacts are off	No	No	Complete
Study Data																	Unchecked	Unchecked	Unchecked	Unchecked											Unchecked	Unchecked	Unchecked	Unchecked	Unchecked	Unchecked	Unchecked	Unchecked	Unchecked	Unchecked	Unchecked	Unchecked	Unchecked	Unchecked		Unchecked	Unchecked	Unchecked	Unchecked
Screening Data	Kisenyi Health Center IV		6/4/2021	Missed a tuberculosis clinic appointment	March 15th - June, 2020	35	Male	Yes	Yes	Other family	Complete	Yes		Yes	Yes	Complete
Study Data																	Unchecked	Unchecked	Checked	Unchecked	No										Unchecked	Unchecked	Unchecked	Unchecked	Unchecked	Unchecked	Unchecked	Unchecked	Unchecked	Unchecked	Unchecked	Unchecked	Unchecked	Unchecked		Unchecked	Unchecked	Unchecked	Unchecked
Screening Data	Kisenyi Health Center IV		6/4/2021	Visited tuberculosis clinic	After June 2020	48	Male	Yes	No		Complete	No				Complete
Screening Data	Kisenyi Health Center IV		6/4/2021	Visited tuberculosis clinic	After June 2020	25	Female	Yes	Yes	Other family	Complete	Yes		Yes	Yes	Complete
Study Data																	Unchecked	Checked	Unchecked	Unchecked	No										Unchecked	Unchecked	Unchecked	Unchecked	Unchecked	Unchecked	Unchecked	Unchecked	Unchecked	Unchecked	Unchecked	Unchecked	Unchecked	Unchecked		Unchecked	Unchecked	Checked	Unchecked
Screening Data	Kisenyi Health Center IV		6/4/2021	Visited tuberculosis clinic	After June 2020	35	Female	Yes	Yes	Other family	Complete	Yes		Yes	Yes	Complete
Study Data																	Unchecked	Checked	Unchecked	Unchecked	No										Unchecked	Unchecked	Unchecked	Unchecked	Unchecked	Unchecked	Unchecked	Unchecked	Unchecked	Unchecked	Unchecked	Unchecked	Unchecked	Unchecked		Unchecked	Unchecked	Checked	Unchecked
Screening Data	Kisenyi Health Center IV		6/4/2021	Visited tuberculosis clinic	After June 2020	43	Male	Yes	Yes	Other family	Complete					Incomplete
Screening Data	Kisenyi Health Center IV		6/4/2021	Visited tuberculosis clinic	After June 2020	30	Female	Yes	No		Complete					Incomplete
Screening Data	Kisenyi Health Center IV		6/4/2021	Visited tuberculosis clinic	After June 2020	30	Male	Yes	Yes	Other family	Complete					Incomplete
Screening Data	Kisenyi Health Center IV		6/4/2021	Missed a tuberculosis clinic appointment	March 15th - June, 2020	34	Female	No	Yes	Other family	Complete					Incomplete
Screening Data	Kisenyi Health Center IV		6/4/2021	Visited tuberculosis clinic	After June 2020	36	Female	Yes	Yes	Other family	Complete					Incomplete
Screening Data	Kisenyi Health Center IV		6/4/2021	Visited tuberculosis clinic	September, 2019 - March, 15th, 2020	20	Male	Yes	Yes	Other family	Complete	No				Complete
Screening Data	Kisenyi Health Center IV		6/4/2021	Visited tuberculosis clinic	September, 2019 - March, 15th, 2020	27	Male	Yes	Yes	Parent	Complete	Yes		Yes	Yes	Complete
Study Data																	Unchecked	Checked	Unchecked	Unchecked	No										Unchecked	Unchecked	Unchecked	Unchecked	Unchecked	Unchecked	Unchecked	Unchecked	Unchecked	Unchecked	Unchecked	Unchecked	Unchecked	Unchecked		Checked	Unchecked	Unchecked	Unchecked
Screening Data	Kisenyi Health Center IV		6/4/2021	Visited tuberculosis clinic	March 15th - June, 2020	39	Male	Yes	Yes	Other family	Complete	Yes		Yes	Yes	Complete
Study Data																	Unchecked	Checked	Unchecked	Unchecked	No										Unchecked	Unchecked	Unchecked	Unchecked	Unchecked	Unchecked	Unchecked	Unchecked	Unchecked	Unchecked	Unchecked	Unchecked	Unchecked	Unchecked		Unchecked	Checked	Unchecked	Unchecked
Screening Data	Kisenyi Health Center IV		6/4/2021	Visited tuberculosis clinic	After June 2020	34	Male	No	Yes	Other family	Complete					Incomplete
Screening Data	Kisenyi Health Center IV		6/4/2021	Visited tuberculosis clinic	March 15th - June, 2020	80	Female	No	Yes	Child	Complete	Yes	Treatment supporter doesn't know the patient	Yes	No	Complete
Screening Data	Kisenyi Health Center IV		6/4/2021	Visited tuberculosis clinic	March 15th - June, 2020	27	Male	Yes	Yes	Partner	Complete	Yes		Yes	Yes	Complete
Study Data																	Unchecked	Checked	Unchecked	Unchecked	No										Unchecked	Unchecked	Unchecked	Unchecked	Unchecked	Unchecked	Unchecked	Unchecked	Unchecked	Unchecked	Unchecked	Unchecked	Unchecked	Unchecked		Unchecked	Checked	Unchecked	Unchecked
Screening Data	Kisenyi Health Center IV		6/7/2021	Diagnosed with tuberculosis	September, 2019 - March, 15th, 2020	30	Male	Yes	Yes	Other family	Complete	Yes	Patient rejected all calls, he made all calls busy.	No	No	Complete
Screening Data	Kisenyi Health Center IV		6/7/2021	Diagnosed with tuberculosis	September, 2019 - March, 15th, 2020	28	Male	Yes	Yes	Other family	Complete	Yes		Yes	Yes	Complete
Study Data																	Checked	Unchecked	Unchecked	Unchecked	No			September, 2019 - March, 15th, 2020	Public care facility		Kisenyi Health Center IV - Kampala		over 2 months	3	Unchecked	Unchecked	Unchecked	Unchecked	Unchecked	Unchecked	Unchecked	Unchecked	Unchecked	Unchecked	Unchecked	Checked	Unchecked	Checked	Tried to treat cough with other antibiotics	Unchecked	Unchecked	Unchecked	Unchecked
Screening Data	Kisenyi Health Center IV		6/7/2021	Diagnosed with tuberculosis	September, 2019 - March, 15th, 2020	42	Male	Yes	No		Complete	Yes	Available contact doesn't know the patient	No	No	Complete
Screening Data	Kisenyi Health Center IV		6/7/2021	Diagnosed with tuberculosis	September, 2019 - March, 15th, 2020	25	Male	Yes	Yes	Sibling	Complete	Yes	Patient phones are off and the available treatment supporter doesn't know the patient	No	No	Complete
Screening Data	Kisenyi Health Center IV		6/7/2021	Diagnosed with tuberculosis	September, 2019 - March, 15th, 2020	23	Male	Yes	Yes	Other family	Complete	Yes		Yes	Yes	Complete
Study Data																	Checked	Unchecked	Unchecked	Unchecked	No			September, 2019 - March, 15th, 2020	Public care facility		Kisenyi Health Center IV - Kampala		over 2 months	2	Unchecked	Unchecked	Unchecked	Unchecked	Unchecked	Unchecked	Unchecked	Unchecked	Unchecked	Unchecked	Unchecked	Checked	Unchecked	Checked	I also tried other cough medications	Unchecked	Unchecked	Unchecked	Unchecked
Screening Data	Kisenyi Health Center IV		6/7/2021	Diagnosed with tuberculosis	September, 2019 - March, 15th, 2020	45	Male	Yes	Yes	Sibling	Complete	Yes		Yes	Yes	Complete
Study Data																	Checked	Unchecked	Unchecked	Unchecked	Yes	2007	2	September, 2019 - March, 15th, 2020	Public care facility		Kisenyi Health Center IV - Kampala		over 2 months	7	Unchecked	Unchecked	Unchecked	Unchecked	Unchecked	Unchecked	Unchecked	Unchecked	Unchecked	Unchecked	Unchecked	Checked	Unchecked	Checked	Tried to treat cough with other medications	Unchecked	Unchecked	Unchecked	Unchecked
Screening Data	Kisenyi Health Center IV		6/7/2021	Diagnosed with tuberculosis	September, 2019 - March, 15th, 2020	43	Male	Yes	Yes	Other family	Complete	Yes	Phone contact is off	No	No	Complete
Screening Data	Kisenyi Health Center IV		6/7/2021	Diagnosed with tuberculosis	September, 2019 - March, 15th, 2020	34	Female	Yes	Yes	Sibling	Complete	Yes		Yes	Yes	Complete
Study Data																	Checked	Unchecked	Unchecked	Unchecked	No			September, 2019 - March, 15th, 2020	Public care facility		Kisenyi Health Center IV - Kampala		over 2 months	2	Unchecked	Unchecked	Unchecked	Unchecked	Unchecked	Unchecked	Unchecked	Unchecked	Unchecked	Unchecked	Unchecked	Unchecked	Unchecked	Checked	Was getting treatment for malaria	Unchecked	Unchecked	Unchecked	Unchecked
Screening Data	Kisenyi Health Center IV		6/7/2021	Diagnosed with tuberculosis	After June 2020	24	Female	Yes	Yes	Other family	Complete	Yes		Yes	Yes	Complete
Study Data																	Checked	Unchecked	Unchecked	Unchecked	No			After June 2020	Hospital		Kisenyi Health Center IV - Kampala		over 2 months	0	Unchecked	Unchecked	Unchecked	Unchecked	Unchecked	Unchecked	Unchecked	Unchecked	Unchecked	Unchecked	Unchecked	Checked	Unchecked	Unchecked		Unchecked	Unchecked	Unchecked	Unchecked
Screening Data	Kisenyi Health Center IV		6/7/2021	Diagnosed with tuberculosis	After June 2020	50	Male	Yes	Yes	Partner	Complete	Yes	All available phone contacts are off	No	No	Complete
Screening Data	Kisenyi Health Center IV		6/7/2021	Diagnosed with tuberculosis	After June 2020	26	Male	No	Yes	Sibling	Complete	Yes	Available phone contact is off	No	No	Complete
Screening Data	Kisenyi Health Center IV		6/7/2021	Diagnosed with tuberculosis	After June 2020	30	Male	Yes	No		Complete					Incomplete
Screening Data	Kisenyi Health Center IV		6/7/2021	Diagnosed with tuberculosis	After June 2020	35	Male	Yes	Yes	Other family	Complete	Yes	Participant contact is off and treatment supporter doesn't know the participant	No	No	Complete
Screening Data	Kisenyi Health Center IV		6/7/2021	Diagnosed with tuberculosis	After June 2020	25	Male	Yes	Yes	Other family	Complete	Yes		Yes	Yes	Complete
Study Data																	Checked	Unchecked	Unchecked	Unchecked	No			After June 2020	Public care facility		Kisenyi Health Center IV - Kampala		1-2 months	5	Unchecked	Unchecked	Unchecked	Unchecked	Unchecked	Unchecked	Unchecked	Unchecked	Unchecked	Unchecked	Unchecked	Unchecked	Unchecked	Checked	Was trying cough medications	Unchecked	Unchecked	Unchecked	Unchecked
Screening Data	Kisenyi Health Center IV		6/7/2021	Diagnosed with tuberculosis	After June 2020	25	Male	Yes	Yes	Other family	Complete	Yes		Yes	Yes	Complete
Study Data																	Checked	Unchecked	Unchecked	Unchecked	No			After June 2020	Public care facility		Kisenyi Health Center IV - Kampala		over 2 months	4	Unchecked	Unchecked	Unchecked	Unchecked	Unchecked	Unchecked	Unchecked	Unchecked	Unchecked	Unchecked	Unchecked	Checked	Unchecked	Checked	Was receiving medication from other clinics and I was put on pneumonia treatment	Unchecked	Unchecked	Unchecked	Unchecked
Screening Data	Kisenyi Health Center IV		6/7/2021	Diagnosed with tuberculosis	After June 2020	20	Male	No	Yes	Other family	Complete	Yes	Available phone contact is off	No	No	Complete
Screening Data	Kisenyi Health Center IV		6/7/2021	Diagnosed with tuberculosis	After June 2020	54	Male	Yes	Yes	Partner	Complete					Incomplete
Screening Data	Kisenyi Health Center IV		6/7/2021	Diagnosed with tuberculosis	After June 2020	26	Male	Yes	Yes	Other family	Complete	Yes	Treatment supporter can't reach the participant	No	No	Complete
Screening Data	Kisenyi Health Center IV		6/7/2021	Diagnosed with tuberculosis	After June 2020	29	Male	Yes	No		Complete	Yes	Available phone contact is off	No	No	Complete
Screening Data	Kisenyi Health Center IV		6/7/2021	Diagnosed with tuberculosis	After June 2020	43	Male	Yes	Yes	Parent	Complete	Yes		Yes	Yes	Complete
Study Data																	Checked	Unchecked	Checked	Unchecked	Yes	2018	2	After June 2020	Public care facility		Kisenyi Health Center IV - Kampala		over 2 months	3	Unchecked	Unchecked	Unchecked	Unchecked	Unchecked	Unchecked	Unchecked	Unchecked	Unchecked	Unchecked	Unchecked	Unchecked	Unchecked	Checked	Was receiving treatment for other illnesses other than TB	Unchecked	Unchecked	Unchecked	Unchecked
Screening Data	Kisenyi Health Center IV		6/7/2021	Diagnosed with tuberculosis	After June 2020	25	Male	Yes	Yes	Sibling	Complete	Yes	All available phone contacts are off	No	No	Complete
Screening Data	Kisenyi Health Center IV		6/7/2021	Diagnosed with tuberculosis	After June 2020	22	Female	Yes	No		Complete	Yes		Yes	Yes	Complete
Study Data																	Checked	Unchecked	Unchecked	Unchecked	No			After June 2020	Public care facility		Kisenyi Health Center IV - Kampala		over 2 months	6	Unchecked	Unchecked	Unchecked	Unchecked	Unchecked	Unchecked	Unchecked	Unchecked	Unchecked	Unchecked	Unchecked	Unchecked	Unchecked	Checked	Was receiving treatment for cough and allergies	Unchecked	Unchecked	Unchecked	Unchecked
Screening Data	Kisenyi Health Center IV		6/7/2021	Diagnosed with tuberculosis	After June 2020	35	Male	Yes	No		Complete					Incomplete
Screening Data	Kisenyi Health Center IV		6/7/2021	Diagnosed with tuberculosis	After June 2020	35	Male	Yes	Yes	Other family	Complete	Yes		Yes	Yes	Complete
Study Data																	Checked	Unchecked	Unchecked	Unchecked	No			After June 2020	Public care facility		Kisenyi Health Center IV - Kampala		1-2 months	2	Unchecked	Unchecked	Unchecked	Unchecked	Unchecked	Unchecked	Unchecked	Unchecked	Unchecked	Unchecked	Unchecked	Unchecked	Unchecked	Checked	Was receiving treatment for typhoid	Unchecked	Unchecked	Unchecked	Unchecked
Screening Data	Kisenyi Health Center IV		6/7/2021	Diagnosed with tuberculosis	After June 2020	35	Male	No	Yes	Other family	Complete					Incomplete
Screening Data	Kisenyi Health Center IV		6/7/2021	Diagnosed with tuberculosis	After June 2020	48	Female	Yes	No		Complete	Yes		Yes	Yes	Complete
Study Data																	Checked	Unchecked	Unchecked	Unchecked	Yes	2013	2	After June 2020	Public care facility		Kisenyi Health Center IV - Kampala		1-2 months	5	Unchecked	Unchecked	Unchecked	Unchecked	Unchecked	Unchecked	Unchecked	Unchecked	Unchecked	Unchecked	Unchecked	Unchecked	Unchecked	Checked	Tried to treat the cough	Unchecked	Unchecked	Unchecked	Unchecked
Screening Data	Kisenyi Health Center IV		6/7/2021	Diagnosed with tuberculosis	After June 2020	30	Female	Yes	Yes	Other family	Complete	Yes	Participant travelled to Saudi Arabia	No	No	Complete
Screening Data	Kisenyi Health Center IV		6/7/2021	Diagnosed with tuberculosis	After June 2020	29	Female	Yes	Yes	Other family	Complete	Yes	Available phone contact is off	No	No	Complete
Screening Data	Kisenyi Health Center IV		6/8/2021	Diagnosed with tuberculosis	After June 2020	32	Male	Yes	No		Complete	Yes		Yes	Yes	Complete
Study Data																	Checked	Unchecked	Unchecked	Unchecked	No			After June 2020	Public care facility		Kisenyi Health Center IV - Kampala		over 2 months	2	Unchecked	Unchecked	Unchecked	Unchecked	Unchecked	Unchecked	Unchecked	Unchecked	Unchecked	Unchecked	Unchecked	Checked	Unchecked	Checked	Was getting treatment for cough	Unchecked	Unchecked	Unchecked	Unchecked
Screening Data	Kisenyi Health Center IV		6/8/2021	Diagnosed with tuberculosis	After June 2020	27	Female	Yes	Yes	Other family	Complete	Yes	All available phone contacts are off	No	No	Complete
Screening Data	Kisenyi Health Center IV		6/8/2021	Diagnosed with tuberculosis	After June 2020	49	Female	Yes	Yes	Child	Complete	No		No	No	Complete
Screening Data	Kisenyi Health Center IV		6/8/2021	Diagnosed with tuberculosis	After June 2020	32	Male	Yes	Yes	Other family	Complete	Yes		Yes	Yes	Complete
Study Data																	Checked	Unchecked	Unchecked	Unchecked	No			After June 2020	Public care facility		Kisenyi Health Center IV - Kampala		over 2 months	1	Unchecked	Unchecked	Unchecked	Unchecked	Unchecked	Unchecked	Unchecked	Unchecked	Unchecked	Unchecked	Unchecked	Unchecked	Checked	Unchecked		Unchecked	Unchecked	Unchecked	Unchecked
Screening Data	Kisenyi Health Center IV		6/8/2021	Diagnosed with tuberculosis	After June 2020	50	Male	Yes	Yes	Sibling	Complete	Yes	Available phone contact is off	No	No	Complete
Screening Data	Kisenyi Health Center IV		6/8/2021	Diagnosed with tuberculosis	After June 2020	20	Male	Yes	Yes	Other family	Complete	Yes	Available phone contact is off	No	No	Complete
Screening Data	Kisenyi Health Center IV		6/8/2021	Diagnosed with tuberculosis	After June 2020	30	Male	Yes	Yes	Other family	Complete	Yes	Participant's phone is off and the available treatment supporter doesn't know the participant	No	No	Complete
Screening Data	Kisenyi Health Center IV		6/8/2021	Diagnosed with tuberculosis	After June 2020	33	Male	Yes	Yes	Other family	Complete	No				Complete
Screening Data	Kisenyi Health Center IV		6/8/2021	Diagnosed with tuberculosis	After June 2020	58	Female	Yes	Yes	Other family	Complete	Yes		Yes	Yes	Complete
Study Data																	Checked	Unchecked	Unchecked	Unchecked	No			After June 2020	Public care facility		Kisenyi Health Center IV - Kampala		over 2 months	3	Unchecked	Unchecked	Unchecked	Unchecked	Unchecked	Unchecked	Unchecked	Unchecked	Unchecked	Unchecked	Unchecked	Unchecked	Unchecked	Checked	Was being treated other illnesses	Unchecked	Unchecked	Unchecked	Unchecked
Screening Data	Kisenyi Health Center IV		6/8/2021	Diagnosed with tuberculosis	After June 2020	48	Male	Yes	Yes	Other family	Complete	Yes		Yes	Yes	Complete
Study Data																	Checked	Unchecked	Unchecked	Unchecked	Yes	2017	2	After June 2020	Public care facility		Kisenyi Health Center IV - Kampala		over 2 months	3	Unchecked	Unchecked	Unchecked	Unchecked	Unchecked	Unchecked	Unchecked	Unchecked	Unchecked	Unchecked	Unchecked	Unchecked	Unchecked	Checked	Was getting treatment for other illnesses	Unchecked	Unchecked	Unchecked	Unchecked
Screening Data	Kisenyi Health Center IV		6/8/2021	Visited tuberculosis clinic	After June 2020	29	Female	Yes	Yes	Other family	Complete					Incomplete
Screening Data	Kisenyi Health Center IV		6/8/2021	Visited tuberculosis clinic	After June 2020	24	Female	Yes	No		Complete					Incomplete
Screening Data	Kisenyi Health Center IV		6/9/2021	Visited tuberculosis clinic	After June 2020	28	Male	Yes	Yes	Other family	Complete					Incomplete
Screening Data	Kisenyi Health Center IV		6/9/2021	Visited tuberculosis clinic	After June 2020	21	Female	Yes	Yes	Other family	Complete					Incomplete
Screening Data	Kisenyi Health Center IV		6/9/2021	Visited tuberculosis clinic	After June 2020	32	Male	Yes	Yes	Other family	Complete					Incomplete
Screening Data	Kisenyi Health Center IV		6/9/2021	Visited tuberculosis clinic	After June 2020	52	Male	Yes	Yes	Other family	Complete					Incomplete
Screening Data	Kisenyi Health Center IV		6/9/2021	Visited tuberculosis clinic	After June 2020	39	Female	Yes	Yes	Other family	Complete					Incomplete
Screening Data	Kisenyi Health Center IV		6/9/2021	Visited tuberculosis clinic	After June 2020	24	Male	Yes	Yes	Other family	Complete					Incomplete
Screening Data	Kisenyi Health Center IV		6/9/2021	Visited tuberculosis clinic	After June 2020	50	Female	Yes	Yes	Other family	Complete					Incomplete
Screening Data	Kisenyi Health Center IV		6/9/2021	Visited tuberculosis clinic	After June 2020	29	Male	Yes	Yes	Other family	Complete	Yes	All available phone contacts are off	No	No	Complete
Screening Data	Kisenyi Health Center IV		6/9/2021	Visited tuberculosis clinic	After June 2020	29	Male	Yes	Yes	Other family	Complete	Yes	Available phone contact is off	No	No	Complete
Screening Data	Kisenyi Health Center IV		6/9/2021	Visited tuberculosis clinic	After June 2020	29	Male	No	Yes	Other family	Complete	Yes	Participant not known by the available phone contact	No	No	Complete
Screening Data	Kisenyi Health Center IV		6/9/2021	Visited tuberculosis clinic	After June 2020	43	Male	Yes	Yes	Other family	Complete	Yes	Available phone contact is off	No	No	Complete
Screening Data	Kisenyi Health Center IV		6/9/2021	Visited tuberculosis clinic	After June 2020	23	Male	Yes	Yes	Sibling	Complete	Yes	Treatment supporter no longer in contact with the participant	No	No	Complete
Screening Data	Kisenyi Health Center IV		6/9/2021	Visited tuberculosis clinic	After June 2020	35	Female	No	Yes	Child	Complete	Yes	Participant not known by the available contact	No	No	Complete
Screening Data	Kisenyi Health Center IV		6/9/2021	Visited tuberculosis clinic	After June 2020	57	Male	Yes	Yes	Child	Complete	Yes		Yes	Yes	Complete
Study Data																	Unchecked	Checked	Unchecked	Unchecked	No										Unchecked	Unchecked	Unchecked	Unchecked	Unchecked	Unchecked	Unchecked	Unchecked	Unchecked	Unchecked	Unchecked	Unchecked	Unchecked	Unchecked		Unchecked	Unchecked	Checked	Unchecked
Screening Data	Kisenyi Health Center IV		6/9/2021	Visited tuberculosis clinic	After June 2020	34	Male	Yes	Yes	Other family	Complete	Yes		Yes	Yes	Complete
Study Data																	Unchecked	Checked	Unchecked	Unchecked	No										Unchecked	Unchecked	Unchecked	Unchecked	Unchecked	Unchecked	Unchecked	Unchecked	Unchecked	Unchecked	Unchecked	Unchecked	Unchecked	Unchecked		Unchecked	Unchecked	Checked	Unchecked
Screening Data	Kisenyi Health Center IV		6/9/2021	Visited tuberculosis clinic	After June 2020	23	Male	Yes	Yes	Other family	Complete	Yes		Yes	Yes	Complete
Study Data																	Unchecked	Checked	Unchecked	Unchecked	No										Unchecked	Unchecked	Unchecked	Unchecked	Unchecked	Unchecked	Unchecked	Unchecked	Unchecked	Unchecked	Unchecked	Unchecked	Unchecked	Unchecked		Unchecked	Unchecked	Checked	Unchecked
Screening Data	Kisenyi Health Center IV		6/9/2021	Visited tuberculosis clinic	After June 2020	21	Female	No	Yes	Other family	Complete	Yes	Participant not known by the available phone contact	No	No	Complete
Screening Data	Kisenyi Health Center IV		6/9/2021	Visited tuberculosis clinic	After June 2020	22	Female	Yes	Yes	Other family	Complete	Yes	Participant not picking up the phone calls	No	No	Complete
Screening Data	Kisenyi Health Center IV		6/9/2021	Visited tuberculosis clinic	After June 2020	57	Male	Yes	Yes	Other family	Complete					Incomplete
Screening Data	Kisenyi Health Center IV		6/9/2021	Missed a tuberculosis clinic appointment	September, 2019 - March, 15th, 2020	31	Male	Yes	Yes	Other family	Complete	Yes		Yes	Yes	Complete
Study Data																	Unchecked	Unchecked	Checked	Unchecked	No										Unchecked	Unchecked	Unchecked	Unchecked	Unchecked	Unchecked	Unchecked	Unchecked	Unchecked	Unchecked	Unchecked	Unchecked	Unchecked	Unchecked		Unchecked	Unchecked	Unchecked	Unchecked
Screening Data	Kisenyi Health Center IV		6/10/2021	Visited tuberculosis clinic	September, 2019 - March, 15th, 2020	52	Male	Yes	Yes	Child	Complete					Incomplete
Screening Data	Kisenyi Health Center IV		6/10/2021	Visited tuberculosis clinic	September, 2019 - March, 15th, 2020	40	Male	Yes	Yes	Other family	Complete	Yes	All available phone contacts are off	No	No	Complete
Screening Data	Kisenyi Health Center IV		6/10/2021	Visited tuberculosis clinic	September, 2019 - March, 15th, 2020	23	Male	Yes	Yes	Other family	Complete	Yes		Yes	Yes	Complete
Study Data																	Unchecked	Checked	Unchecked	Unchecked	No										Unchecked	Unchecked	Unchecked	Unchecked	Unchecked	Unchecked	Unchecked	Unchecked	Unchecked	Unchecked	Unchecked	Unchecked	Unchecked	Unchecked		Checked	Unchecked	Unchecked	Unchecked
Screening Data	Kisenyi Health Center IV		6/10/2021	Visited tuberculosis clinic	September, 2019 - March, 15th, 2020	27	Male	Yes	Yes	Other family	Complete	Yes		Yes	Yes	Complete
Study Data																	Unchecked	Checked	Unchecked	Unchecked	No										Unchecked	Unchecked	Unchecked	Unchecked	Unchecked	Unchecked	Unchecked	Unchecked	Unchecked	Unchecked	Unchecked	Unchecked	Unchecked	Unchecked		Checked	Unchecked	Unchecked	Unchecked
Screening Data	Kisenyi Health Center IV		6/10/2021	Diagnosed with tuberculosis	September, 2019 - March, 15th, 2020	48	Female	Yes	Yes	Other family	Complete	Yes		Yes	Yes	Complete
Study Data																	Checked	Unchecked	Unchecked	Unchecked	No			September, 2019 - March, 15th, 2020	Public care facility		Kisenyi Health Center IV - Kampala		over 2 months	5	Unchecked	Unchecked	Unchecked	Unchecked	Unchecked	Unchecked	Unchecked	Unchecked	Unchecked	Unchecked	Unchecked	Checked	Unchecked	Checked	Tried to treat myself for cough and I was also taking TB preventive therapy (INH). So, I didn't think that I could get TB then.	Unchecked	Unchecked	Unchecked	Unchecked
Screening Data	Kisenyi Health Center IV		6/10/2021	Diagnosed with tuberculosis	September, 2019 - March, 15th, 2020	25	Female	Yes	Yes	Other family	Complete	Yes		Yes	Yes	Complete
Study Data																	Checked	Unchecked	Unchecked	Unchecked	No			September, 2019 - March, 15th, 2020	Private Health Facility		Kisenyi Health Center IV - Kampala		1-2 months	3	Unchecked	Unchecked	Unchecked	Unchecked	Unchecked	Unchecked	Unchecked	Unchecked	Unchecked	Unchecked	Unchecked	Checked	Unchecked	Checked	I was treating normal cough	Unchecked	Unchecked	Unchecked	Unchecked
Screening Data	Kisenyi Health Center IV		6/10/2021	Diagnosed with tuberculosis	September, 2019 - March, 15th, 2020	37	Male	Yes	Yes	Other family	Complete	Yes		Yes	Yes	Complete
Study Data																	Checked	Unchecked	Unchecked	Unchecked	Yes	2016	2	September, 2019 - March, 15th, 2020	Public care facility		Kisenyi Health Center IV - Kampala		over 2 months	4	Unchecked	Unchecked	Unchecked	Unchecked	Unchecked	Unchecked	Unchecked	Unchecked	Unchecked	Unchecked	Unchecked	Checked	Unchecked	Checked	I thought it was asthma disturbing me	Unchecked	Unchecked	Unchecked	Unchecked
Screening Data	Kisenyi Health Center IV		6/10/2021	Diagnosed with tuberculosis	September, 2019 - March, 15th, 2020	19	Female	Yes	Yes	Other family	Complete	Yes		Yes	Yes	Complete
Study Data																	Checked	Unchecked	Unchecked	Unchecked	No			September, 2019 - March, 15th, 2020	Public care facility		Kisenyi Health Center IV - Kampala		1-2 months	2	Unchecked	Unchecked	Unchecked	Unchecked	Unchecked	Unchecked	Unchecked	Unchecked	Unchecked	Unchecked	Unchecked	Checked	Unchecked	Checked	Tried cough medications and fever treatment	Unchecked	Unchecked	Unchecked	Unchecked
Screening Data	Kisenyi Health Center IV		6/10/2021	Diagnosed with tuberculosis	September, 2019 - March, 15th, 2020	45	Male	Yes	Yes	Other family	Complete	No		No	No	Complete
Screening Data	Kisenyi Health Center IV		6/10/2021	Visited tuberculosis clinic	March 15th - June, 2020	23	Male	No	Yes	Other family	Complete	Yes	All available phone contacts are off	No	No	Complete
Screening Data	Kisenyi Health Center IV		6/10/2021	Visited tuberculosis clinic	March 15th - June, 2020	30	Female	No	Yes	Other family	Complete	Yes	Treatment supporter doesn't know the patient	No	No	Complete
Screening Data	Kisenyi Health Center IV		6/10/2021	Visited tuberculosis clinic	March 15th - June, 2020	38	Male	Yes	Yes	Other family	Complete	Yes	All available phone contacts are off	No	No	Complete
Screening Data	Kisenyi Health Center IV		6/10/2021	Visited tuberculosis clinic	March 15th - June, 2020	34	Male	Yes	Yes	Other family	Complete	No				Complete
Screening Data	Kisenyi Health Center IV		6/10/2021	Visited tuberculosis clinic	March 15th - June, 2020	24	Female	Yes	Yes	Other family	Complete	Yes		Yes	Yes	Complete
Study Data																	Unchecked	Checked	Unchecked	Unchecked	No										Unchecked	Unchecked	Unchecked	Unchecked	Unchecked	Unchecked	Unchecked	Unchecked	Unchecked	Unchecked	Unchecked	Unchecked	Unchecked	Unchecked		Unchecked	Checked	Unchecked	Unchecked
Screening Data	Kisenyi Health Center IV		6/10/2021	Visited tuberculosis clinic	March 15th - June, 2020	56	Female	Yes	Yes	Other family	Complete	No				Complete
Screening Data	Kisenyi Health Center IV		6/10/2021	Diagnosed with tuberculosis	March 15th - June, 2020	28	Male	Yes	No		Complete	Yes	Available phone contact is off	No	No	Complete
Screening Data	Kisenyi Health Center IV		6/10/2021	Diagnosed with tuberculosis	March 15th - June, 2020	26	Female	Yes	No		Complete	Yes	Participant very far from the treatment supporter	No	No	Complete
Screening Data	Kisenyi Health Center IV		6/10/2021	Diagnosed with tuberculosis	March 15th - June, 2020	36	Male	Yes	Yes	Sibling	Complete	Yes	Available phone contact is off	No	No	Complete
Screening Data	Kisenyi Health Center IV		6/10/2021	Diagnosed with tuberculosis	March 15th - June, 2020	35	Male	Yes	Yes	Other family	Complete	Yes	Available phone contact is off	No	No	Complete
Screening Data	Kisenyi Health Center IV		6/10/2021	Diagnosed with tuberculosis	March 15th - June, 2020	26	Male	Yes	No		Complete	Yes	Available phone contact is off	No	No	Complete
Screening Data	Kisenyi Health Center IV		6/10/2021	Diagnosed with tuberculosis	March 15th - June, 2020	31	Female	Yes	Yes	Other family	Complete	Yes		Yes	Yes	Complete
Study Data																	Checked	Unchecked	Unchecked	Unchecked	Yes	2016	3	March 15th - June, 2020	Public care facility		Kisenyi Health Center IV - Kampala		2 weeks to a month	2	Unchecked	Unchecked	Unchecked	Unchecked	Unchecked	Unchecked	Unchecked	Unchecked	Unchecked	Unchecked	Unchecked	Unchecked	Unchecked	Checked	Tried to treat cough first	Unchecked	Unchecked	Unchecked	Unchecked
Screening Data	Kisenyi Health Center IV		6/10/2021	Visited tuberculosis clinic	After June 2020	32	Male	Yes	No		Complete	Yes	Treatment supporter doesn't know where the participant is.	No	No	Complete
Screening Data	Kisenyi Health Center IV		6/10/2021	Visited tuberculosis clinic	After June 2020	30	Male	Yes	Yes	Other family	Complete	Yes		Yes	Yes	Complete
Study Data																	Unchecked	Checked	Unchecked	Unchecked	Yes	2018	2								Unchecked	Unchecked	Unchecked	Unchecked	Unchecked	Unchecked	Unchecked	Unchecked	Unchecked	Unchecked	Unchecked	Unchecked	Unchecked	Unchecked		Unchecked	Unchecked	Checked	Unchecked
Screening Data	Kisenyi Health Center IV		6/10/2021	Visited tuberculosis clinic	After June 2020	27	Female	Yes	Yes	Other family	Complete	Yes		Yes	Yes	Complete
Study Data																	Unchecked	Checked	Unchecked	Unchecked	No										Unchecked	Unchecked	Unchecked	Unchecked	Unchecked	Unchecked	Unchecked	Unchecked	Unchecked	Unchecked	Unchecked	Unchecked	Unchecked	Unchecked		Unchecked	Unchecked	Checked	Unchecked
Screening Data	Kisenyi Health Center IV		6/10/2021	Visited tuberculosis clinic	After June 2020	40	Female	Yes	Yes	Other family	Complete	Yes		Yes	Yes	Complete
Study Data																	Unchecked	Checked	Unchecked	Unchecked	No										Unchecked	Unchecked	Unchecked	Unchecked	Unchecked	Unchecked	Unchecked	Unchecked	Unchecked	Unchecked	Unchecked	Unchecked	Unchecked	Unchecked		Unchecked	Unchecked	Checked	Unchecked
Screening Data	Kisenyi Health Center IV		6/10/2021	Visited tuberculosis clinic	After June 2020	24	Male	Yes	Yes	Other family	Complete					Incomplete
Screening Data	Kisenyi Health Center IV		6/10/2021	Diagnosed with tuberculosis	After June 2020	33	Male	Yes	Yes	Other family	Complete	Yes	Participant phone contact is off and the treatment supporter lost contact with the participant	No	No	Complete
Screening Data	Kisenyi Health Center IV		6/10/2021	Diagnosed with tuberculosis	After June 2020	38	Male	Yes	No		Complete					Incomplete
Screening Data	Kisenyi Health Center IV		6/10/2021	Diagnosed with tuberculosis	After June 2020	29	Male	Yes	Yes	Other family	Complete	Yes	Participant's phone is off and the treatment supporter is no longer in contact with him	No	No	Complete
Screening Data	Kisenyi Health Center IV		6/10/2021	Diagnosed with tuberculosis	After June 2020	19	Male	Yes	Yes	Other family	Complete					Incomplete
Screening Data	Kisenyi Health Center IV		6/10/2021	Diagnosed with tuberculosis	After June 2020	38	Female	Yes	Yes	Other family	Complete	Yes		Yes	Yes	Complete
Study Data																	Checked	Unchecked	Unchecked	Unchecked	No			After June 2020	Public care facility		Kisenyi Health Center IV - Kampala		over 2 months	3	Unchecked	Unchecked	Unchecked	Unchecked	Unchecked	Unchecked	Unchecked	Unchecked	Unchecked	Unchecked	Unchecked	Checked	Unchecked	Checked	Was using cough medications	Unchecked	Unchecked	Unchecked	Unchecked
Screening Data	Kisenyi Health Center IV		10/8/2021	Missed a tuberculosis clinic appointment	June 1st - July 31, 2021	25	Female	Yes	Yes	Other family	Complete					Incomplete
Screening Data	Kisenyi Health Center IV		10/8/2021	Missed a tuberculosis clinic appointment	June 1st - July 31, 2021	18	Male	Yes	Yes	Other family	Complete					Incomplete
Screening Data	Kisenyi Health Center IV		10/8/2021	Missed a tuberculosis clinic appointment	June 1st - July 31, 2021	37	Male	Yes	Yes	Other family	Complete					Incomplete
Screening Data	Kisenyi Health Center IV		10/8/2021	Missed a tuberculosis clinic appointment	After June 2020	47	Male	Yes	Yes	Other family	Complete					Incomplete
Screening Data	Kisenyi Health Center IV		10/8/2021	Missed a tuberculosis clinic appointment	After June 2020	24	Male	Yes	Yes	Other family	Complete					Incomplete
Screening Data	Kisenyi Health Center IV		10/8/2021	Missed a tuberculosis clinic appointment	After June 2020	57	Male	Yes	Yes	Other family	Complete					Incomplete
Screening Data	Kisenyi Health Center IV		10/8/2021	Missed a tuberculosis clinic appointment	After June 2020	32	Male	Yes	No		Complete					Incomplete
Screening Data	Kisenyi Health Center IV		10/8/2021	Missed a tuberculosis clinic appointment	After June 2020	39	Female	Yes	Yes	Other family	Complete					Incomplete
Screening Data	Kisenyi Health Center IV		10/8/2021	Missed a tuberculosis clinic appointment	After June 2020	39	Male	Yes	No		Complete					Incomplete
Screening Data	Kisenyi Health Center IV		10/8/2021	Missed a tuberculosis clinic appointment	After June 2020	24	Male	No	Yes	Other family	Complete					Incomplete
Screening Data	Kisenyi Health Center IV		10/8/2021	Missed a tuberculosis clinic appointment	After June 2020	35	Male	No	Yes	Other family	Complete					Incomplete
Screening Data	Kisenyi Health Center IV		10/8/2021	Missed a tuberculosis clinic appointment	June 1st - July 31, 2021	24	Female	Yes	Yes	Other family	Complete					Incomplete
Screening Data	Kisenyi Health Center IV		10/8/2021	Missed a tuberculosis clinic appointment	After June 2020	34	Female	No	Yes	Other family	Complete					Incomplete
Screening Data	Kisenyi Health Center IV		10/8/2021	Missed a tuberculosis clinic appointment	After June 2020	26	Female	Yes	Yes	Other family	Complete					Incomplete
Screening Data	Kisenyi Health Center IV		10/8/2021	Missed a tuberculosis clinic appointment	After June 2020	32	Male	Yes	No		Complete					Incomplete
Screening Data	Kisenyi Health Center IV		10/8/2021	Missed a tuberculosis clinic appointment	After June 2020	22	Female	Yes	Yes	Other family	Complete					Incomplete
Screening Data	Kiruddu National Referral Hospital		9/13/2021	Missed a tuberculosis clinic appointment	September, 2019 - March, 15th, 2020	25	Male	Yes	Yes	Other family	Complete	Yes	Participant didn't pickup	Yes	Yes	Complete
Study Data																	Unchecked	Unchecked	Checked	Unchecked	Yes	2019	1								Unchecked	Unchecked	Unchecked	Unchecked	Unchecked	Unchecked	Unchecked	Unchecked	Unchecked	Unchecked	Unchecked	Unchecked	Unchecked	Unchecked		Unchecked	Unchecked	Unchecked	Unchecked
Screening Data	Kiruddu National Referral Hospital		9/13/2021	Missed a tuberculosis clinic appointment	September, 2019 - March, 15th, 2020	23	Female	Yes	Yes	Other family	Complete	Yes	Request to be called back later	Yes	Yes	Complete
Study Data																	Unchecked	Unchecked	Checked	Unchecked	Yes	2019	1								Unchecked	Unchecked	Unchecked	Unchecked	Unchecked	Unchecked	Unchecked	Unchecked	Unchecked	Unchecked	Unchecked	Unchecked	Unchecked	Unchecked		Unchecked	Unchecked	Unchecked	Unchecked
Screening Data	Kiruddu National Referral Hospital		9/13/2021	Missed a tuberculosis clinic appointment	September, 2019 - March, 15th, 2020	48	Male	Yes	Yes	Other family	Complete	Yes		Yes	Yes	Complete
Study Data																	Unchecked	Unchecked	Checked	Unchecked	No										Unchecked	Unchecked	Unchecked	Unchecked	Unchecked	Unchecked	Unchecked	Unchecked	Unchecked	Unchecked	Unchecked	Unchecked	Unchecked	Unchecked		Unchecked	Unchecked	Unchecked	Unchecked
Screening Data	Kiruddu National Referral Hospital		9/13/2021	Missed a tuberculosis clinic appointment	September, 2019 - March, 15th, 2020	37	Female	No	Yes	Other family	Complete	Yes		Yes	Yes	Complete
Study Data																	Unchecked	Unchecked	Checked	Unchecked	Yes	2020	1								Unchecked	Unchecked	Unchecked	Unchecked	Unchecked	Unchecked	Unchecked	Unchecked	Unchecked	Unchecked	Unchecked	Unchecked	Unchecked	Unchecked		Unchecked	Unchecked	Unchecked	Unchecked
Screening Data	Kiruddu National Referral Hospital		9/13/2021	Missed a tuberculosis clinic appointment	September, 2019 - March, 15th, 2020	48	Male	Yes	No		Complete	Yes	The number is currently not available	No	No	Complete
Study Data																	Unchecked	Unchecked	Checked	Unchecked	No										Unchecked	Unchecked	Unchecked	Unchecked	Unchecked	Unchecked	Unchecked	Unchecked	Unchecked	Unchecked	Unchecked	Unchecked	Unchecked	Unchecked		Unchecked	Unchecked	Unchecked	Unchecked
Screening Data	Kiruddu National Referral Hospital		9/13/2021	Missed a tuberculosis clinic appointment	September, 2019 - March, 15th, 2020	38	Male	Yes	Yes	Other family	Complete	Yes	The number is out of service	No	No	Incomplete
Screening Data	Kiruddu National Referral Hospital		9/13/2021	Missed a tuberculosis clinic appointment	September, 2019 - March, 15th, 2020	37	Female	Yes	Yes	Other family	Complete	Yes	Wrong number	No	No	Complete
Screening Data	Kiruddu National Referral Hospital		9/13/2021	Missed a tuberculosis clinic appointment	September, 2019 - March, 15th, 2020	45	Female	Yes	No		Complete	Yes	Number currently switched off	No	No	Incomplete
Screening Data	Kiruddu National Referral Hospital		9/13/2021	Missed a tuberculosis clinic appointment	September, 2019 - March, 15th, 2020	36	Female	Yes	Yes	Other family	Complete	Yes		Yes	Yes	Complete
Study Data																	Unchecked	Unchecked	Checked	Unchecked	Yes	2019	1								Unchecked	Unchecked	Unchecked	Unchecked	Unchecked	Unchecked	Unchecked	Unchecked	Unchecked	Unchecked	Unchecked	Unchecked	Unchecked	Unchecked		Unchecked	Unchecked	Unchecked	Unchecked
Screening Data	Kiruddu National Referral Hospital		9/13/2021	Missed a tuberculosis clinic appointment	September, 2019 - March, 15th, 2020	47	Female	Yes	No		Complete	Yes		Yes	Yes	Complete
Study Data																	Unchecked	Unchecked	Checked	Unchecked	Yes	1996	2								Unchecked	Unchecked	Unchecked	Unchecked	Unchecked	Unchecked	Unchecked	Unchecked	Unchecked	Unchecked	Unchecked	Unchecked	Unchecked	Unchecked		Unchecked	Unchecked	Unchecked	Unchecked
Screening Data	Kiruddu National Referral Hospital		9/16/2021	Diagnosed with tuberculosis	March 15th - June, 2020	47	Male	Yes	Yes	Other family	Complete	Yes		Yes	Yes	Complete
Study Data																	Checked	Unchecked	Unchecked	Unchecked	No			March 15th - June, 2020	Public care facility		Kiruddu National Referral Hospital		over 2 months	4	Unchecked	Unchecked	Unchecked	Unchecked	Unchecked	Unchecked	Unchecked	Unchecked	Unchecked	Unchecked	Unchecked	Unchecked	Unchecked	Checked	I didn't expect it to have TB	Unchecked	Unchecked	Unchecked	Unchecked
Screening Data	Kiruddu National Referral Hospital		9/13/2021	Missed a tuberculosis clinic appointment	September, 2019 - March, 15th, 2020	32	Male	No	Yes	Other family	Complete	Yes	Wrong number	No	No	Complete
Screening Data	Kiruddu National Referral Hospital		9/13/2021	Missed a tuberculosis clinic appointment	September, 2019 - March, 15th, 2020	26	Female	Yes	Yes	Other family	Complete	Yes		Yes	Yes	Complete
Study Data																	Unchecked	Unchecked	Checked	Unchecked	No										Unchecked	Unchecked	Unchecked	Unchecked	Unchecked	Unchecked	Unchecked	Unchecked	Unchecked	Unchecked	Unchecked	Unchecked	Unchecked	Unchecked		Unchecked	Unchecked	Unchecked	Unchecked
Screening Data	Kiruddu National Referral Hospital		9/13/2021	Missed a tuberculosis clinic appointment	September, 2019 - March, 15th, 2020	54	Male	No	Yes	Other family	Complete	Yes	Number switched off	No	No	Incomplete
Screening Data	Kiruddu National Referral Hospital		9/13/2021	Missed a tuberculosis clinic appointment	September, 2019 - March, 15th, 2020	39	Male	No	Yes	Other family	Complete	Yes	Wrong number	No	No	Complete
Screening Data	Kiruddu National Referral Hospital		9/13/2021	Missed a tuberculosis clinic appointment	September, 2019 - March, 15th, 2020	40	Male	Yes	Yes	Other family	Complete	Yes		Yes	Yes	Complete
Study Data																	Unchecked	Unchecked	Checked	Unchecked	Yes	2019	1								Unchecked	Unchecked	Unchecked	Unchecked	Unchecked	Unchecked	Unchecked	Unchecked	Unchecked	Unchecked	Unchecked	Unchecked	Unchecked	Unchecked		Unchecked	Unchecked	Unchecked	Unchecked
Screening Data	Kiruddu National Referral Hospital		9/13/2021	Missed a tuberculosis clinic appointment	September, 2019 - March, 15th, 2020	44	Male	Yes	Yes	Other family	Complete	Yes		Yes	Yes	Complete
Study Data																	Unchecked	Unchecked	Checked	Unchecked	Yes	2019	3								Unchecked	Unchecked	Unchecked	Unchecked	Unchecked	Unchecked	Unchecked	Unchecked	Unchecked	Unchecked	Unchecked	Unchecked	Unchecked	Unchecked		Unchecked	Unchecked	Unchecked	Unchecked
Screening Data	Kiruddu National Referral Hospital		9/13/2021	Missed a tuberculosis clinic appointment	September, 2019 - March, 15th, 2020	18	Female	Yes	Yes	Other family	Complete	Yes	Both numbers switched off	No	No	Complete
Screening Data	Kiruddu National Referral Hospital		9/13/2021	Missed a tuberculosis clinic appointment	September, 2019 - March, 15th, 2020	37	Female	No	Yes	Other family	Complete	Yes	Number switched off	No	No	Incomplete
Study Data																	Unchecked	Unchecked	Checked	Unchecked	No										Unchecked	Unchecked	Unchecked	Unchecked	Unchecked	Unchecked	Unchecked	Unchecked	Unchecked	Unchecked	Unchecked	Unchecked	Unchecked	Unchecked		Unchecked	Unchecked	Unchecked	Unchecked
Screening Data	Kiruddu National Referral Hospital		9/13/2021	Missed a tuberculosis clinic appointment	September, 2019 - March, 15th, 2020	59	Male	No	Yes	Other family	Complete					Incomplete
Screening Data	Kiruddu National Referral Hospital		9/13/2021	Missed a tuberculosis clinic appointment	September, 2019 - March, 15th, 2020	72	Male	No	Yes	Other family	Complete	Yes		Yes	Yes	Complete
Study Data																	Unchecked	Unchecked	Checked	Unchecked	Yes	2019	1								Unchecked	Unchecked	Unchecked	Unchecked	Unchecked	Unchecked	Unchecked	Unchecked	Unchecked	Unchecked	Unchecked	Unchecked	Unchecked	Unchecked		Unchecked	Unchecked	Unchecked	Unchecked
Screening Data	Kiruddu National Referral Hospital		9/13/2021	Missed a tuberculosis clinic appointment	September, 2019 - March, 15th, 2020	20	Male	No	Yes	Other family	Complete	Yes		Yes	Yes	Complete
Study Data																	Unchecked	Unchecked	Checked	Unchecked	Yes	2020	2								Unchecked	Unchecked	Unchecked	Unchecked	Unchecked	Unchecked	Unchecked	Unchecked	Unchecked	Unchecked	Unchecked	Unchecked	Unchecked	Unchecked		Unchecked	Unchecked	Unchecked	Unchecked
Screening Data	Kiruddu National Referral Hospital		9/13/2021	Missed a tuberculosis clinic appointment	September, 2019 - March, 15th, 2020	73	Male	Yes	Yes	Other family	Complete	Yes		Yes	Yes	Complete
Study Data																	Unchecked	Unchecked	Checked	Unchecked	No										Unchecked	Unchecked	Unchecked	Unchecked	Unchecked	Unchecked	Unchecked	Unchecked	Unchecked	Unchecked	Unchecked	Unchecked	Unchecked	Unchecked		Unchecked	Unchecked	Unchecked	Unchecked
Screening Data	Kiruddu National Referral Hospital		9/13/2021	Missed a tuberculosis clinic appointment	September, 2019 - March, 15th, 2020	46	Female	Yes	Yes	Other family	Complete	Yes	Wrong number	No	No	Complete
Screening Data	Kiruddu National Referral Hospital		9/13/2021	Missed a tuberculosis clinic appointment	September, 2019 - March, 15th, 2020	49	Female	Yes	Yes	Other family	Complete	No				Complete
Screening Data	Kiruddu National Referral Hospital		9/13/2021	Missed a tuberculosis clinic appointment	September, 2019 - March, 15th, 2020	40	Male	Yes	Yes	Other family	Complete					Incomplete
Screening Data	Kiruddu National Referral Hospital		9/13/2021	Missed a tuberculosis clinic appointment	September, 2019 - March, 15th, 2020	24	Female	Yes	Yes	Other family	Complete	Yes		Yes	Yes	Complete
Study Data																	Unchecked	Unchecked	Checked	Unchecked	No										Unchecked	Unchecked	Unchecked	Unchecked	Unchecked	Unchecked	Unchecked	Unchecked	Unchecked	Unchecked	Unchecked	Unchecked	Unchecked	Unchecked		Unchecked	Unchecked	Unchecked	Unchecked
Screening Data	Kiruddu National Referral Hospital		9/13/2021	Missed a tuberculosis clinic appointment	September, 2019 - March, 15th, 2020	30	Female	Yes	Yes	Other family	Complete	No		No	No	Complete
Screening Data	Kiruddu National Referral Hospital		9/13/2021	Missed a tuberculosis clinic appointment	September, 2019 - March, 15th, 2020	28	Female	No	Yes	Other family	Complete	Yes	Wrong number	No	No	Complete
Screening Data	Kiruddu National Referral Hospital		9/13/2021	Missed a tuberculosis clinic appointment	September, 2019 - March, 15th, 2020	32	Male	Yes	Yes	Other family	Complete	Yes		Yes	Yes	Complete
Study Data																	Unchecked	Unchecked	Checked	Unchecked	Yes	2019	2								Unchecked	Unchecked	Unchecked	Unchecked	Unchecked	Unchecked	Unchecked	Unchecked	Unchecked	Unchecked	Unchecked	Unchecked	Unchecked	Unchecked		Unchecked	Unchecked	Unchecked	Unchecked
Screening Data	Kiruddu National Referral Hospital		9/13/2021	Missed a tuberculosis clinic appointment	September, 2019 - March, 15th, 2020	47	Male	Yes	Yes	Other family	Complete	Yes		Yes	Yes	Complete
Study Data																	Unchecked	Unchecked	Checked	Unchecked	Yes	1995	2								Unchecked	Unchecked	Unchecked	Unchecked	Unchecked	Unchecked	Unchecked	Unchecked	Unchecked	Unchecked	Unchecked	Unchecked	Unchecked	Unchecked		Unchecked	Unchecked	Unchecked	Unchecked
Screening Data	Kiruddu National Referral Hospital		9/13/2021	Missed a tuberculosis clinic appointment	September, 2019 - March, 15th, 2020	33	Male	Yes	Yes	Other family	Complete					Incomplete
Screening Data	Kiruddu National Referral Hospital		9/13/2021	Missed a tuberculosis clinic appointment	September, 2019 - March, 15th, 2020	33	Male	Yes	Yes	Other family	Complete	Yes		Yes	Yes	Complete
Study Data																	Unchecked	Unchecked	Checked	Unchecked	No										Unchecked	Unchecked	Unchecked	Unchecked	Unchecked	Unchecked	Unchecked	Unchecked	Unchecked	Unchecked	Unchecked	Unchecked	Unchecked	Unchecked		Unchecked	Unchecked	Unchecked	Unchecked
Screening Data	Kiruddu National Referral Hospital		9/13/2021	Missed a tuberculosis clinic appointment	September, 2019 - March, 15th, 2020	30	Female	Yes	Yes	Other family	Complete	Yes		Yes	Yes	Complete
Study Data																	Unchecked	Unchecked	Checked	Unchecked	Yes	2019	2								Unchecked	Unchecked	Unchecked	Unchecked	Unchecked	Unchecked	Unchecked	Unchecked	Unchecked	Unchecked	Unchecked	Unchecked	Unchecked	Unchecked		Unchecked	Unchecked	Unchecked	Unchecked
Screening Data	Kiruddu National Referral Hospital		9/13/2021	Missed a tuberculosis clinic appointment	September, 2019 - March, 15th, 2020	27	Female	Yes	Yes	Other family	Complete	Yes		Yes	Yes	Complete
Study Data																	Unchecked	Unchecked	Checked	Unchecked	Yes	2016	2								Unchecked	Unchecked	Unchecked	Unchecked	Unchecked	Unchecked	Unchecked	Unchecked	Unchecked	Unchecked	Unchecked	Unchecked	Unchecked	Unchecked		Unchecked	Unchecked	Unchecked	Unchecked
Screening Data	Kiruddu National Referral Hospital		9/13/2021	Missed a tuberculosis clinic appointment	September, 2019 - March, 15th, 2020	50	Male	Yes	Yes	Other family	Complete	Yes		Yes	Yes	Complete
Study Data																	Unchecked	Unchecked	Checked	Unchecked	Yes	2020	2								Unchecked	Unchecked	Unchecked	Unchecked	Unchecked	Unchecked	Unchecked	Unchecked	Unchecked	Unchecked	Unchecked	Unchecked	Unchecked	Unchecked		Unchecked	Unchecked	Unchecked	Unchecked
Screening Data	Kiruddu National Referral Hospital		9/13/2021	Missed a tuberculosis clinic appointment	September, 2019 - March, 15th, 2020	55	Male	Yes	Yes	Other family	Complete	Yes	Phone switched off	No	No	Incomplete
Screening Data	Kiruddu National Referral Hospital		9/13/2021	Missed a tuberculosis clinic appointment	September, 2019 - March, 15th, 2020	47	Male	Yes	Yes	Other family	Complete	Yes		Yes	Yes	Complete
Study Data																	Unchecked	Unchecked	Checked	Unchecked	No										Unchecked	Unchecked	Unchecked	Unchecked	Unchecked	Unchecked	Unchecked	Unchecked	Unchecked	Unchecked	Unchecked	Unchecked	Unchecked	Unchecked		Unchecked	Unchecked	Unchecked	Unchecked
Screening Data	Kiruddu National Referral Hospital		9/13/2021	Missed a tuberculosis clinic appointment	September, 2019 - March, 15th, 2020	29	Male	Yes	Yes	Other family	Complete	Yes		Yes	Yes	Complete
Study Data																	Unchecked	Unchecked	Checked	Unchecked	No										Unchecked	Unchecked	Unchecked	Unchecked	Unchecked	Unchecked	Unchecked	Unchecked	Unchecked	Unchecked	Unchecked	Unchecked	Unchecked	Unchecked		Unchecked	Unchecked	Unchecked	Unchecked
Screening Data	Kiruddu National Referral Hospital		9/13/2021	Missed a tuberculosis clinic appointment	September, 2019 - March, 15th, 2020	22	Female	Yes	Yes	Other family	Complete	Yes		Yes	Yes	Complete
Study Data																	Unchecked	Unchecked	Checked	Unchecked	No										Unchecked	Unchecked	Unchecked	Unchecked	Unchecked	Unchecked	Unchecked	Unchecked	Unchecked	Unchecked	Unchecked	Unchecked	Unchecked	Unchecked		Unchecked	Unchecked	Unchecked	Unchecked
Screening Data	Kiruddu National Referral Hospital		9/13/2021	Missed a tuberculosis clinic appointment	March 15th - June, 2020	38	Male	Yes	Yes	Other family	Complete	Yes		Yes	Yes	Complete
Study Data																	Unchecked	Unchecked	Checked	Unchecked	Yes	2019	2								Unchecked	Unchecked	Unchecked	Unchecked	Unchecked	Unchecked	Unchecked	Unchecked	Unchecked	Unchecked	Unchecked	Unchecked	Unchecked	Unchecked		Unchecked	Unchecked	Unchecked	Unchecked
Screening Data	Kiruddu National Referral Hospital		9/13/2021	Missed a tuberculosis clinic appointment	March 15th - June, 2020	53	Female	Yes	Yes	Other family	Complete	Yes		Yes	Yes	Complete
Study Data																	Unchecked	Unchecked	Checked	Unchecked	Yes	2018	2								Unchecked	Unchecked	Unchecked	Unchecked	Unchecked	Unchecked	Unchecked	Unchecked	Unchecked	Unchecked	Unchecked	Unchecked	Unchecked	Unchecked		Unchecked	Unchecked	Unchecked	Unchecked
Screening Data	Kiruddu National Referral Hospital		9/13/2021	Missed a tuberculosis clinic appointment	March 15th - June, 2020	22	Female	Yes	Yes	Other family	Complete	Yes		Yes	Yes	Complete
Study Data																	Unchecked	Unchecked	Checked	Unchecked	No										Unchecked	Unchecked	Unchecked	Unchecked	Unchecked	Unchecked	Unchecked	Unchecked	Unchecked	Unchecked	Unchecked	Unchecked	Unchecked	Unchecked		Unchecked	Unchecked	Unchecked	Unchecked
Screening Data	Kiruddu National Referral Hospital		9/13/2021	Missed a tuberculosis clinic appointment	March 15th - June, 2020	20	Male	Yes	Yes	Other family	Complete	No				Complete
Screening Data	Kiruddu National Referral Hospital		9/13/2021	Missed a tuberculosis clinic appointment	September, 2019 - March, 15th, 2020	20	Female	Yes	Yes	Other family	Complete	Yes		Yes	Yes	Complete
Study Data																	Unchecked	Unchecked	Checked	Unchecked	No										Unchecked	Unchecked	Unchecked	Unchecked	Unchecked	Unchecked	Unchecked	Unchecked	Unchecked	Unchecked	Unchecked	Unchecked	Unchecked	Unchecked		Unchecked	Unchecked	Unchecked	Unchecked
Screening Data	Kiruddu National Referral Hospital		9/13/2021	Missed a tuberculosis clinic appointment	March 15th - June, 2020	40	Female	Yes	Yes	Other family	Complete	Yes		Yes	Yes	Complete
Study Data																	Unchecked	Unchecked	Checked	Unchecked	No										Unchecked	Unchecked	Unchecked	Unchecked	Unchecked	Unchecked	Unchecked	Unchecked	Unchecked	Unchecked	Unchecked	Unchecked	Unchecked	Unchecked		Unchecked	Unchecked	Unchecked	Unchecked
Screening Data	Kiruddu National Referral Hospital		9/13/2021	Missed a tuberculosis clinic appointment	March 15th - June, 2020	28	Female	Yes	No		Complete	Yes	Wrong number	No	No	Complete
Screening Data	Kiruddu National Referral Hospital		9/13/2021	Missed a tuberculosis clinic appointment	March 15th - June, 2020	21	Male	No	Yes	Other family	Complete	Yes	Phone switched off	No	No	Incomplete
Screening Data	Kiruddu National Referral Hospital		9/13/2021	Missed a tuberculosis clinic appointment	March 15th - June, 2020	53	Male	No	Yes	Other family	Complete	Yes		Yes	Yes	Complete
Study Data																	Unchecked	Unchecked	Checked	Unchecked	Yes	2008	2								Unchecked	Unchecked	Unchecked	Unchecked	Unchecked	Unchecked	Unchecked	Unchecked	Unchecked	Unchecked	Unchecked	Unchecked	Unchecked	Unchecked		Unchecked	Unchecked	Unchecked	Unchecked
Screening Data	Kiruddu National Referral Hospital		9/13/2021	Missed a tuberculosis clinic appointment	March 15th - June, 2020	50	Female	Yes	Yes	Other family	Complete	Yes	Number out of service	No	No	Incomplete
Screening Data	Kiruddu National Referral Hospital		9/13/2021	Missed a tuberculosis clinic appointment	March 15th - June, 2020	35	Male	Yes	Yes	Other family	Complete	Yes		Yes	Yes	Complete
Study Data																	Unchecked	Unchecked	Checked	Unchecked	No										Unchecked	Unchecked	Unchecked	Unchecked	Unchecked	Unchecked	Unchecked	Unchecked	Unchecked	Unchecked	Unchecked	Unchecked	Unchecked	Unchecked		Unchecked	Unchecked	Unchecked	Unchecked
Screening Data	Kiruddu National Referral Hospital		9/13/2021	Missed a tuberculosis clinic appointment	March 15th - June, 2020	26	Male	Yes	Yes	Other family	Complete	Yes		Yes	Yes	Complete
Study Data																	Unchecked	Unchecked	Checked	Unchecked	No										Unchecked	Unchecked	Unchecked	Unchecked	Unchecked	Unchecked	Unchecked	Unchecked	Unchecked	Unchecked	Unchecked	Unchecked	Unchecked	Unchecked		Unchecked	Unchecked	Unchecked	Unchecked
Screening Data	Kiruddu National Referral Hospital		9/13/2021	Missed a tuberculosis clinic appointment	March 15th - June, 2020	32	Female	Yes	Yes	Other family	Complete	Yes		Yes	Yes	Complete
Study Data																	Unchecked	Unchecked	Checked	Unchecked	No										Unchecked	Unchecked	Unchecked	Unchecked	Unchecked	Unchecked	Unchecked	Unchecked	Unchecked	Unchecked	Unchecked	Unchecked	Unchecked	Unchecked		Unchecked	Unchecked	Unchecked	Unchecked
Screening Data	Kiruddu National Referral Hospital		9/13/2021	Missed a tuberculosis clinic appointment	March 15th - June, 2020	25	Male	Yes	Yes	Other family	Complete	No				Complete
Screening Data	Kiruddu National Referral Hospital		9/13/2021	Missed a tuberculosis clinic appointment	March 15th - June, 2020	40	Male	Yes	Yes	Other family	Complete	Yes	Wrong number	No	No	Complete
Screening Data	Kiruddu National Referral Hospital		9/15/2021	Admitted to tuberculosis inpatient ward	September, 2019 - March, 15th, 2020	45	Male	No	Yes	Other family	Complete	Yes	Phone switched off	No	No	Incomplete
Screening Data	Kiruddu National Referral Hospital		9/15/2021	Admitted to tuberculosis inpatient ward	September, 2019 - March, 15th, 2020	29	Male	No	Yes	Other family	Complete	Yes	Wrong number	No	No	Incomplete
Screening Data	Kiruddu National Referral Hospital		9/15/2021	Admitted to tuberculosis inpatient ward	September, 2019 - March, 15th, 2020	45	Male	No	Yes	Other family	Complete					Incomplete
Screening Data	Kiruddu National Referral Hospital		9/15/2021	Admitted to tuberculosis inpatient ward	September, 2019 - March, 15th, 2020	58	Male	No	Yes	Other family	Complete	No				Complete
Screening Data	Kiruddu National Referral Hospital		9/15/2021	Admitted to tuberculosis inpatient ward	September, 2019 - March, 15th, 2020	33	Male	No	Yes	Other family	Complete					Incomplete
Screening Data	Kiruddu National Referral Hospital		9/15/2021	Admitted to tuberculosis inpatient ward	September, 2019 - March, 15th, 2020	38	Male	No	Yes	Partner	Complete	Yes	Next of Kin not picking up the calls	No	No	Incomplete
Screening Data	Kiruddu National Referral Hospital		9/15/2021	Admitted to tuberculosis inpatient ward	September, 2019 - March, 15th, 2020	56	Male	No	Yes	Other family	Complete	Yes	Phone switched off	No	No	Incomplete
Screening Data	Kiruddu National Referral Hospital		9/15/2021	Admitted to tuberculosis inpatient ward	September, 2019 - March, 15th, 2020	42	Female	No	Yes	Other family	Complete	Yes	Phone switched off	Yes	No	Incomplete
Screening Data	Kiruddu National Referral Hospital		9/15/2021	Admitted to tuberculosis inpatient ward	September, 2019 - March, 15th, 2020	42	Male	No	Yes	Other family	Complete	Yes	Wrong number	No	No	Incomplete
Screening Data	Kiruddu National Referral Hospital		9/15/2021	Admitted to tuberculosis inpatient ward	September, 2019 - March, 15th, 2020	38	Male	No	Yes	Other family	Complete	Yes	Number disconnected from the network	No	No	Incomplete
Screening Data	Kiruddu National Referral Hospital		9/15/2021	Admitted to tuberculosis inpatient ward	September, 2019 - March, 15th, 2020	34	Male	No	Yes	Other family	Complete	Yes		Yes	Yes	Complete
Study Data																	Unchecked	Unchecked	Unchecked	Checked	No										Unchecked	Unchecked	Unchecked	Unchecked	Unchecked	Unchecked	Unchecked	Unchecked	Unchecked	Unchecked	Unchecked	Unchecked	Unchecked	Unchecked		Unchecked	Unchecked	Unchecked	Unchecked
Screening Data	Kiruddu National Referral Hospital		9/15/2021	Admitted to tuberculosis inpatient ward	September, 2019 - March, 15th, 2020	20	Male	No	Yes	Other family	Complete					Incomplete
Screening Data	Kiruddu National Referral Hospital		9/15/2021	Admitted to tuberculosis inpatient ward	September, 2019 - March, 15th, 2020	28	Male	No	Yes	Other family	Complete	Yes	Next of kin very sick, would connect me to the Eric when she sees him	No	No	Incomplete
Screening Data	Kiruddu National Referral Hospital		9/15/2021	Admitted to tuberculosis inpatient ward	September, 2019 - March, 15th, 2020	47	Male	No	Yes	Other family	Complete	No				Complete
Screening Data	Kiruddu National Referral Hospital		9/15/2021	Admitted to tuberculosis inpatient ward	September, 2019 - March, 15th, 2020	44	Male	No	Yes	Other family	Complete	Yes	Phone switched off	No	No	Incomplete
Screening Data	Kiruddu National Referral Hospital		9/15/2021	Admitted to tuberculosis inpatient ward	September, 2019 - March, 15th, 2020	38	Male	No	Yes	Other family	Complete					Incomplete
Screening Data	Kiruddu National Referral Hospital		9/15/2021	Admitted to tuberculosis inpatient ward	September, 2019 - March, 15th, 2020	52	Male	No	Yes	Other family	Complete	Yes	He is sick (stroke) doesn't talk properly,Next of kin said	No	No	Incomplete
Screening Data	Kiruddu National Referral Hospital		9/15/2021	Admitted to tuberculosis inpatient ward	September, 2019 - March, 15th, 2020	28	Male	No	Yes	Other family	Complete	Yes	Phone switched off	No	No	Incomplete
Screening Data	Kiruddu National Referral Hospital		9/15/2021	Admitted to tuberculosis inpatient ward	September, 2019 - March, 15th, 2020	30	Male	No	Yes	Other family	Complete	No				Complete
Screening Data	Kiruddu National Referral Hospital		9/15/2021	Visited tuberculosis clinic	September, 2019 - March, 15th, 2020	23	Male	No	Yes	Other family	Complete	No				Complete
Screening Data	Kiruddu National Referral Hospital		9/16/2021	Diagnosed with tuberculosis	September, 2019 - March, 15th, 2020	58	Male	Yes	Yes	Other family	Complete	Yes	Phone switched off	No	No	Incomplete
Screening Data	Kiruddu National Referral Hospital		9/16/2021	Diagnosed with tuberculosis	September, 2019 - March, 15th, 2020	27	Female	Yes	Yes	Other family	Complete	Yes	Postponed until the next day in the morning	Yes	No	Incomplete
Screening Data	Kiruddu National Referral Hospital		9/16/2021	Diagnosed with tuberculosis	September, 2019 - March, 15th, 2020	50	Male	Yes	Yes	Other family	Complete	Yes	Phone switched off	No	No	Incomplete
Screening Data	Kiruddu National Referral Hospital		9/16/2021	Diagnosed with tuberculosis	September, 2019 - March, 15th, 2020	29	Male	Yes	No		Complete	Yes	Phone switched off	No	No	Incomplete
Screening Data	Kiruddu National Referral Hospital		9/16/2021	Diagnosed with tuberculosis	September, 2019 - March, 15th, 2020	30	Female	Yes	Yes	Other family	Complete	Yes		Yes	Yes	Complete
Study Data																	Checked	Unchecked	Unchecked	Unchecked	No			September, 2019 - March, 15th, 2020	Hospital		Kiruddu National Referral Hospital		1-2 weeks	1	Unchecked	Unchecked	Unchecked	Unchecked	Unchecked	Unchecked	Checked	Unchecked	Unchecked	Unchecked	Unchecked	Unchecked	Unchecked	Unchecked		Unchecked	Unchecked	Unchecked	Unchecked
Screening Data	Kiruddu National Referral Hospital		9/16/2021	Diagnosed with tuberculosis	September, 2019 - March, 15th, 2020	73	Male	Yes	Yes	Other family	Complete	Yes		Yes	Yes	Complete
Study Data																	Checked	Unchecked	Unchecked	Unchecked	No			September, 2019 - March, 15th, 2020	Hospital		Kiruddu National Referral Hospital		1-2 weeks	2	Unchecked	Unchecked	Unchecked	Unchecked	Unchecked	Unchecked	Unchecked	Unchecked	Unchecked	Unchecked	Unchecked	Unchecked	Unchecked	Checked	My son brought me after feeling very sick	Unchecked	Unchecked	Unchecked	Unchecked
Screening Data	Kiruddu National Referral Hospital		9/16/2021	Diagnosed with tuberculosis	September, 2019 - March, 15th, 2020	36	Male	Yes	Yes	Other family	Complete	Yes	Next of kin nolonger in contact with the patient	No	No	Incomplete
Screening Data	Kiruddu National Referral Hospital		9/16/2021	Diagnosed with tuberculosis	September, 2019 - March, 15th, 2020	40	Female	Yes	Yes	Other family	Complete	Yes	Number out of service, the other not available	No	No	Incomplete
Screening Data	Kiruddu National Referral Hospital		9/16/2021	Diagnosed with tuberculosis	September, 2019 - March, 15th, 2020	43	Male	Yes	Yes	Other family	Complete	Yes		Yes	Yes	Complete
Study Data																	Checked	Unchecked	Unchecked	Unchecked	No			September, 2019 - March, 15th, 2020	Hospital		Kiruddu National Referral Hospital		1-2 months	3	Unchecked	Unchecked	Unchecked	Unchecked	Unchecked	Unchecked	Unchecked	Unchecked	Unchecked	Unchecked	Unchecked	Unchecked	Unchecked	Checked	I thought it was normal chest pain	Unchecked	Unchecked	Unchecked	Unchecked
Screening Data	Kiruddu National Referral Hospital		9/16/2021	Diagnosed with tuberculosis	September, 2019 - March, 15th, 2020	36	Male	Yes	Yes	Other family	Complete	Yes	Not picking up the calls	No	No	Incomplete
Screening Data	Kiruddu National Referral Hospital		9/16/2021	Diagnosed with tuberculosis	September, 2019 - March, 15th, 2020	26	Female	Yes	Yes	Other family	Complete	Yes		Yes	Yes	Complete
Study Data																	Checked	Unchecked	Unchecked	Unchecked	No			September, 2019 - March, 15th, 2020	Hospital		Mulago National Referral Hospital		over 2 months	3	Unchecked	Unchecked	Unchecked	Unchecked	Unchecked	Unchecked	Unchecked	Unchecked	Unchecked	Unchecked	Unchecked	Unchecked	Unchecked	Checked	I thought it was cough	Unchecked	Unchecked	Unchecked	Unchecked
Screening Data	Kiruddu National Referral Hospital		9/16/2021	Diagnosed with tuberculosis	September, 2019 - March, 15th, 2020	35	Male	Yes	Yes	Other family	Complete	Yes	Next of kin far away from the patient but going to try and get to him	No	No	Incomplete
Study Data																	Checked	Unchecked	Unchecked	Unchecked	No			September, 2019 - March, 15th, 2020	Hospital		Kiruddu National Referral Hospital		2 weeks to a month	1	Unchecked	Unchecked	Unchecked	Unchecked	Unchecked	Unchecked	Unchecked	Unchecked	Unchecked	Unchecked	Unchecked	Unchecked	Unchecked	Checked	I thought it was the usual TB	Unchecked	Unchecked	Unchecked	Unchecked
Screening Data	Kiruddu National Referral Hospital		9/16/2021	Diagnosed with tuberculosis	September, 2019 - March, 15th, 2020	19	Male	Yes	Yes	Other family	Complete	Yes	Phone switched off	No	No	Incomplete
Screening Data	Kiruddu National Referral Hospital		9/16/2021	Diagnosed with tuberculosis	September, 2019 - March, 15th, 2020	28	Female	Yes	Yes	Other family	Complete	Yes		Yes	Yes	Complete
Study Data																	Checked	Unchecked	Unchecked	Unchecked	Yes	2019	2	September, 2019 - March, 15th, 2020	Public care facility		Other	Grade B hospital	1-2 months	1	Unchecked	Unchecked	Unchecked	Unchecked	Unchecked	Unchecked	Checked	Unchecked	Unchecked	Unchecked	Unchecked	Unchecked	Unchecked	Unchecked		Unchecked	Unchecked	Unchecked	Unchecked
Screening Data	Kiruddu National Referral Hospital		9/16/2021	Diagnosed with tuberculosis	September, 2019 - March, 15th, 2020	30	Male	Yes	Yes	Other family	Complete	Yes		Yes	Yes	Complete
Study Data																	Checked	Unchecked	Unchecked	Unchecked	No			September, 2019 - March, 15th, 2020	Hospital		Kiruddu National Referral Hospital		over 2 months	3	Unchecked	Unchecked	Unchecked	Unchecked	Unchecked	Unchecked	Unchecked	Unchecked	Unchecked	Unchecked	Unchecked	Unchecked	Unchecked	Checked	I thought it was because of cigarettes	Unchecked	Unchecked	Unchecked	Unchecked
Screening Data	Kiruddu National Referral Hospital		9/16/2021	Diagnosed with tuberculosis	March 15th - June, 2020	28	Male	Yes	Yes	Other family	Complete					Incomplete
Screening Data	Kiruddu National Referral Hospital		9/16/2021	Diagnosed with tuberculosis	March 15th - June, 2020	26	Male	Yes	Yes	Other family	Complete	Yes		Yes	Yes	Complete
Study Data																	Checked	Unchecked	Unchecked	Unchecked	No			March 15th - June, 2020	Hospital		Kiruddu National Referral Hospital		over 2 months	4	Unchecked	Unchecked	Unchecked	Unchecked	Unchecked	Unchecked	Unchecked	Unchecked	Unchecked	Unchecked	Unchecked	Unchecked	Unchecked	Checked	Thought it was normal cough	Unchecked	Unchecked	Unchecked	Unchecked
Screening Data	Kiruddu National Referral Hospital		9/16/2021	Diagnosed with tuberculosis	March 15th - June, 2020	25	Female	Yes	Yes	Other family	Complete	Yes		Yes	Yes	Complete
Study Data																	Checked	Unchecked	Unchecked	Unchecked	No			March 15th - June, 2020	Hospital		Kiruddu National Referral Hospital		over 2 months	2	Unchecked	Unchecked	Unchecked	Unchecked	Unchecked	Unchecked	Unchecked	Unchecked	Unchecked	Unchecked	Unchecked	Unchecked	Unchecked	Checked	Thought it was cough	Unchecked	Unchecked	Unchecked	Unchecked
Screening Data	Kiruddu National Referral Hospital		9/16/2021	Diagnosed with tuberculosis	March 15th - June, 2020	28	Male	Yes	Yes	Other family	Complete	Yes		Yes	Yes	Complete
Study Data																	Checked	Unchecked	Unchecked	Unchecked	No			March 15th - June, 2020	Hospital		Kiruddu National Referral Hospital		over 2 months	1	Unchecked	Unchecked	Unchecked	Unchecked	Unchecked	Unchecked	Unchecked	Unchecked	Unchecked	Unchecked	Unchecked	Checked	Unchecked	Checked	I thought it was normal cough	Unchecked	Unchecked	Unchecked	Unchecked
Screening Data	Kiruddu National Referral Hospital		9/16/2021	Diagnosed with tuberculosis	March 15th - June, 2020	35	Male	Yes	Yes	Other family	Complete	Yes		Yes	Yes	Complete
Study Data																	Checked	Unchecked	Unchecked	Unchecked	No			March 15th - June, 2020	Hospital		Kiruddu National Referral Hospital		2 weeks to a month	1	Unchecked	Unchecked	Unchecked	Unchecked	Unchecked	Unchecked	Unchecked	Unchecked	Unchecked	Unchecked	Unchecked	Unchecked	Unchecked	Checked	I thought it was malaria	Unchecked	Unchecked	Unchecked	Unchecked
Screening Data	Kiruddu National Referral Hospital		9/16/2021	Diagnosed with tuberculosis	March 15th - June, 2020	47	Female	Yes	Yes	Other family	Complete	Yes		Yes	Yes	Complete
Study Data																	Checked	Unchecked	Unchecked	Unchecked	No			March 15th - June, 2020	Hospital		Kiruddu National Referral Hospital		2 weeks to a month	0	Unchecked	Unchecked	Unchecked	Unchecked	Unchecked	Unchecked	Checked	Unchecked	Unchecked	Unchecked	Unchecked	Unchecked	Unchecked	Unchecked		Unchecked	Unchecked	Unchecked	Unchecked
Screening Data	Kiruddu National Referral Hospital		9/16/2021	Diagnosed with tuberculosis	March 15th - June, 2020	38	Male	Yes	Yes	Other family	Complete	Yes	Phone switched off	No	No	Incomplete
Screening Data	Kiruddu National Referral Hospital		9/16/2021	Diagnosed with tuberculosis	March 15th - June, 2020	37	Female	Yes	Yes	Other family	Complete	Yes		Yes	Yes	Complete
Study Data																	Checked	Unchecked	Unchecked	Unchecked	No			March 15th - June, 2020	Hospital		Kiruddu National Referral Hospital		over 2 months	2	Unchecked	Unchecked	Unchecked	Unchecked	Unchecked	Unchecked	Unchecked	Unchecked	Unchecked	Unchecked	Unchecked	Unchecked	Unchecked	Checked	I thought it was cough	Unchecked	Unchecked	Unchecked	Unchecked
Screening Data	Kiruddu National Referral Hospital		9/16/2021	Diagnosed with tuberculosis	March 15th - June, 2020	32	Female	Yes	Yes	Other family	Complete	No		No	No	Complete
Screening Data	Kiruddu National Referral Hospital		9/16/2021	Diagnosed with tuberculosis	March 15th - June, 2020	30	Female	Yes	Yes	Other family	Complete	Yes	Not picking up the calls	No	No	Incomplete
Screening Data	Kiruddu National Referral Hospital		9/16/2021	Diagnosed with tuberculosis	March 15th - June, 2020	38	Male	Yes	Yes	Other family	Complete	No				Complete
Screening Data	Kiruddu National Referral Hospital		9/16/2021	Diagnosed with tuberculosis	March 15th - June, 2020	40	Female	Yes	Yes	Other family	Complete	Yes		Yes	Yes	Complete
Study Data																	Checked	Unchecked	Unchecked	Unchecked	No			March 15th - June, 2020	Hospital		Kiruddu National Referral Hospital		1-2 months	1	Unchecked	Unchecked	Unchecked	Unchecked	Unchecked	Unchecked	Unchecked	Unchecked	Unchecked	Unchecked	Unchecked	Unchecked	Unchecked	Checked	I thought it was cough	Unchecked	Unchecked	Unchecked	Unchecked
Screening Data	Kiruddu National Referral Hospital		9/16/2021	Diagnosed with tuberculosis	March 15th - June, 2020	18	Female	Yes	Yes	Other family	Complete	Yes	Next of kin not in contact with the patient	No	No	Incomplete
Screening Data	Kiruddu National Referral Hospital		9/16/2021	Diagnosed with tuberculosis	March 15th - June, 2020	40	Female	Yes	Yes	Other family	Complete					Incomplete
Screening Data	Kiruddu National Referral Hospital		9/16/2021	Visited tuberculosis clinic	September, 2019 - March, 15th, 2020	35	Female	Yes	Yes	Other family	Complete	Yes		Yes	Yes	Complete
Study Data																	Unchecked	Checked	Unchecked	Unchecked	No										Unchecked	Unchecked	Unchecked	Unchecked	Unchecked	Unchecked	Unchecked	Unchecked	Unchecked	Unchecked	Unchecked	Unchecked	Unchecked	Unchecked		Checked	Unchecked	Unchecked	Unchecked
Screening Data	Kiruddu National Referral Hospital		9/16/2021	Visited tuberculosis clinic	September, 2019 - March, 15th, 2020	25	Female	Yes	Yes	Other family	Complete	Yes		Yes	Yes	Complete
Study Data																	Unchecked	Checked	Unchecked	Unchecked	No										Unchecked	Unchecked	Unchecked	Unchecked	Unchecked	Unchecked	Unchecked	Unchecked	Unchecked	Unchecked	Unchecked	Unchecked	Unchecked	Unchecked		Checked	Unchecked	Unchecked	Unchecked
Screening Data	Kiruddu National Referral Hospital		9/16/2021	Visited tuberculosis clinic	September, 2019 - March, 15th, 2020	57	Male	Yes	Yes	Other family	Complete	Yes	Next of kin will try to look for him and call me back	No	No	Incomplete
Study Data																	Unchecked	Checked	Unchecked	Unchecked	No										Unchecked	Unchecked	Unchecked	Unchecked	Unchecked	Unchecked	Unchecked	Unchecked	Unchecked	Unchecked	Unchecked	Unchecked	Unchecked	Unchecked		Checked	Unchecked	Unchecked	Unchecked
Screening Data	Kiruddu National Referral Hospital		9/16/2021	Visited tuberculosis clinic	September, 2019 - March, 15th, 2020	33	Male	Yes	Yes	Other family	Complete	Yes		Yes	Yes	Complete
Study Data																	Unchecked	Checked	Unchecked	Unchecked	No										Unchecked	Unchecked	Unchecked	Unchecked	Unchecked	Unchecked	Unchecked	Unchecked	Unchecked	Unchecked	Unchecked	Unchecked	Unchecked	Unchecked		Checked	Unchecked	Unchecked	Unchecked
Screening Data	Kiruddu National Referral Hospital		9/16/2021	Visited tuberculosis clinic	September, 2019 - March, 15th, 2020	24	Male	Yes	Yes	Other family	Complete	Yes	Phone switched off	No	No	Incomplete
Screening Data	Kiruddu National Referral Hospital		9/16/2021	Visited tuberculosis clinic	September, 2019 - March, 15th, 2020	26	Male	Yes	Yes	Other family	Complete	Yes		Yes	Yes	Complete
Study Data																	Unchecked	Checked	Unchecked	Unchecked	No										Unchecked	Unchecked	Unchecked	Unchecked	Unchecked	Unchecked	Unchecked	Unchecked	Unchecked	Unchecked	Unchecked	Unchecked	Unchecked	Unchecked		Checked	Unchecked	Unchecked	Unchecked
Screening Data	Kiruddu National Referral Hospital		9/16/2021	Visited tuberculosis clinic	September, 2019 - March, 15th, 2020	26	Male	Yes	Yes	Other family	Complete	Yes	Next of kin doesn't have his number	No	No	Incomplete
Screening Data	Kiruddu National Referral Hospital		9/16/2021	Visited tuberculosis clinic	September, 2019 - March, 15th, 2020	40	Male	Yes	Yes	Other family	Complete	Yes		Yes	Yes	Complete
Study Data																	Unchecked	Checked	Unchecked	Unchecked	No										Unchecked	Unchecked	Unchecked	Unchecked	Unchecked	Unchecked	Unchecked	Unchecked	Unchecked	Unchecked	Unchecked	Unchecked	Unchecked	Unchecked		Checked	Unchecked	Unchecked	Unchecked
Screening Data	Kiruddu National Referral Hospital		9/17/2021	Diagnosed with tuberculosis	March 15th - June, 2020	40	Male	Yes	Yes	Other family	Complete	Yes	Not picking	No	No	Incomplete
Screening Data	Kiruddu National Referral Hospital		9/17/2021	Diagnosed with tuberculosis	March 15th - June, 2020	76	Male	Yes	Yes	Other family	Complete	Yes	Wrong number	No	No	Incomplete
Screening Data	Kiruddu National Referral Hospital		9/17/2021	Diagnosed with tuberculosis	March 15th - June, 2020	30	Female	Yes	Yes	Other family	Complete	Yes	She is sick unable to talk on phone now	No	No	Incomplete
Screening Data	Kiruddu National Referral Hospital		9/17/2021	Diagnosed with tuberculosis	March 15th - June, 2020	30	Female	Yes	Yes	Other family	Complete	Yes	Not picking up the calls	No	No	Incomplete
Screening Data	Kiruddu National Referral Hospital		9/17/2021	Diagnosed with tuberculosis	March 15th - June, 2020	46	Female	Yes	Yes	Other family	Complete	Yes	Phone switched off	No	No	Incomplete
Screening Data	Kiruddu National Referral Hospital		9/17/2021	Visited tuberculosis clinic	September, 2019 - March, 15th, 2020	37	Male	Yes	Yes	Other family	Complete	Yes		Yes	Yes	Complete
Study Data																	Unchecked	Checked	Unchecked	Unchecked	Yes	2019	3								Unchecked	Unchecked	Unchecked	Unchecked	Unchecked	Unchecked	Unchecked	Unchecked	Unchecked	Unchecked	Unchecked	Unchecked	Unchecked	Unchecked		Checked	Unchecked	Unchecked	Checked
Screening Data	Kiruddu National Referral Hospital		9/17/2021	Visited tuberculosis clinic	September, 2019 - March, 15th, 2020	25	Male	Yes	Yes	Other family	Complete	Yes	Postponed because he is at work	No	No	Incomplete
Screening Data	Kiruddu National Referral Hospital		9/17/2021	Visited tuberculosis clinic	September, 2019 - March, 15th, 2020	33	Male	Yes	Yes	Other family	Complete	Yes	Phone switched off	No	No	Incomplete
Screening Data	Kiruddu National Referral Hospital		9/17/2021	Visited tuberculosis clinic	September, 2019 - March, 15th, 2020	23	Female	Yes	Yes	Other family	Complete	Yes	Not picking	No	No	Incomplete
Screening Data	Kiruddu National Referral Hospital		9/17/2021	Visited tuberculosis clinic	September, 2019 - March, 15th, 2020	20	Female	Yes	Yes	Other family	Complete	No		No	No	Complete
Screening Data	Kiruddu National Referral Hospital		9/17/2021	Visited tuberculosis clinic	September, 2019 - March, 15th, 2020	19	Female	Yes	Yes	Other family	Complete	Yes	Next of kin requested to call back in the evening, patient went to work	No	No	Incomplete
Screening Data	Kiruddu National Referral Hospital		9/17/2021	Visited tuberculosis clinic	September, 2019 - March, 15th, 2020	30	Male	Yes	Yes	Other family	Complete	Yes		Yes	Yes	Complete
Study Data																	Unchecked	Checked	Unchecked	Unchecked	Yes	2006	2								Unchecked	Unchecked	Unchecked	Unchecked	Unchecked	Unchecked	Unchecked	Unchecked	Unchecked	Unchecked	Unchecked	Unchecked	Unchecked	Unchecked		Checked	Unchecked	Unchecked	Unchecked
Screening Data	Kiruddu National Referral Hospital		9/17/2021	Visited tuberculosis clinic	September, 2019 - March, 15th, 2020	40	Female	Yes	Yes	Other family	Complete	Yes		Yes	Yes	Complete
Study Data																	Unchecked	Checked	Unchecked	Unchecked	No										Unchecked	Unchecked	Unchecked	Unchecked	Unchecked	Unchecked	Unchecked	Unchecked	Unchecked	Unchecked	Unchecked	Unchecked	Unchecked	Unchecked		Checked	Unchecked	Unchecked	Unchecked
Screening Data	Kiruddu National Referral Hospital		9/17/2021	Visited tuberculosis clinic	March 15th - June, 2020	50	Male	Yes	Yes	Friend	Complete	Yes		Yes	Yes	Complete
Study Data																	Unchecked	Checked	Unchecked	Unchecked	No										Unchecked	Unchecked	Unchecked	Unchecked	Unchecked	Unchecked	Unchecked	Unchecked	Unchecked	Unchecked	Unchecked	Unchecked	Unchecked	Unchecked		Unchecked	Checked	Unchecked	Unchecked
Screening Data	Kiruddu National Referral Hospital		9/17/2021	Visited tuberculosis clinic	September, 2019 - March, 15th, 2020	36	Female	Yes	Yes	Other family	Complete					Incomplete
Screening Data	Kiruddu National Referral Hospital		9/17/2021	Visited tuberculosis clinic	September, 2019 - March, 15th, 2020	43	Male	Yes	Yes	Other family	Complete	Yes	Not picking	No	No	Incomplete
Screening Data	Kiruddu National Referral Hospital		9/17/2021	Visited tuberculosis clinic	September, 2019 - March, 15th, 2020	36	Female	Yes	Yes	Other family	Complete	Yes		Yes	Yes	Complete
Study Data																	Unchecked	Checked	Unchecked	Unchecked	No										Unchecked	Unchecked	Unchecked	Unchecked	Unchecked	Unchecked	Unchecked	Unchecked	Unchecked	Unchecked	Unchecked	Unchecked	Unchecked	Unchecked		Checked	Unchecked	Unchecked	Unchecked
Screening Data	Kiruddu National Referral Hospital		9/17/2021	Visited tuberculosis clinic	September, 2019 - March, 15th, 2020	39	Female	Yes	Yes	Other family	Complete	Yes		Yes	Yes	Complete
Study Data																	Unchecked	Checked	Unchecked	Unchecked	No										Unchecked	Unchecked	Unchecked	Unchecked	Unchecked	Unchecked	Unchecked	Unchecked	Unchecked	Unchecked	Unchecked	Unchecked	Unchecked	Unchecked		Checked	Unchecked	Unchecked	Unchecked
Screening Data	Kiruddu National Referral Hospital		9/17/2021	Visited tuberculosis clinic	September, 2019 - March, 15th, 2020	23	Male	Yes	Yes	Other family	Complete	Yes		Yes	Yes	Complete
Study Data																	Unchecked	Checked	Unchecked	Unchecked	No										Unchecked	Unchecked	Unchecked	Unchecked	Unchecked	Unchecked	Unchecked	Unchecked	Unchecked	Unchecked	Unchecked	Unchecked	Unchecked	Unchecked		Checked	Unchecked	Unchecked	Unchecked
Screening Data	Kiruddu National Referral Hospital		9/17/2021	Visited tuberculosis clinic	September, 2019 - March, 15th, 2020	30	Female	Yes	Yes	Other family	Complete	Yes	Participant requested to call her back	No	No	Incomplete
Screening Data	Kiruddu National Referral Hospital		9/17/2021	Visited tuberculosis clinic	September, 2019 - March, 15th, 2020	20	Male	Yes	Yes	Other family	Complete	Yes		Yes	Yes	Complete
Study Data																	Unchecked	Checked	Unchecked	Unchecked	No										Unchecked	Unchecked	Unchecked	Unchecked	Unchecked	Unchecked	Unchecked	Unchecked	Unchecked	Unchecked	Unchecked	Unchecked	Unchecked	Unchecked		Checked	Unchecked	Unchecked	Unchecked
Screening Data	Kiruddu National Referral Hospital		9/17/2021	Visited tuberculosis clinic	September, 2019 - March, 15th, 2020	45	Male	Yes	Yes	Other family	Complete	Yes	Next of kin says she will call back when participant is back home	No	No	Incomplete
Screening Data	Kiruddu National Referral Hospital		9/17/2021	Visited tuberculosis clinic	September, 2019 - March, 15th, 2020	38	Female	Yes	Yes	Other family	Complete	Yes		Yes	Yes	Complete
Study Data																	Unchecked	Checked	Unchecked	Unchecked	Yes	2019	2								Unchecked	Unchecked	Unchecked	Unchecked	Unchecked	Unchecked	Unchecked	Unchecked	Unchecked	Unchecked	Unchecked	Unchecked	Unchecked	Unchecked		Checked	Unchecked	Unchecked	Unchecked
Screening Data	Kiruddu National Referral Hospital		9/17/2021	Visited tuberculosis clinic	September, 2019 - March, 15th, 2020	26	Female	Yes	Yes	Other family	Complete	Yes	Participant is not in the country	No	No	Complete
Screening Data	Kiruddu National Referral Hospital		9/17/2021	Visited tuberculosis clinic	September, 2019 - March, 15th, 2020	34	Male	Yes	Yes	Other family	Complete	Yes	Phone switched off	No	No	Incomplete
Screening Data	Kiruddu National Referral Hospital		9/17/2021	Visited tuberculosis clinic	September, 2019 - March, 15th, 2020	30	Female	Yes	Yes	Other family	Complete	Yes	Phone switched off	No	No	Incomplete
Screening Data	Kiruddu National Referral Hospital		9/17/2021	Visited tuberculosis clinic	September, 2019 - March, 15th, 2020	33	Male	Yes	Yes	Other family	Complete	Yes		Yes	Yes	Complete
Study Data																	Unchecked	Checked	Unchecked	Unchecked	No										Unchecked	Unchecked	Unchecked	Unchecked	Unchecked	Unchecked	Unchecked	Unchecked	Unchecked	Unchecked	Unchecked	Unchecked	Unchecked	Unchecked		Checked	Unchecked	Unchecked	Checked
Screening Data	Kiruddu National Referral Hospital		9/18/2021	Diagnosed with tuberculosis	March 15th - June, 2020	31	Male	Yes	Yes	Other family	Complete	Yes		Yes	Yes	Complete
Study Data																	Checked	Unchecked	Unchecked	Unchecked	No			March 15th - June, 2020	Hospital		Kiruddu National Referral Hospital		2 weeks to a month	1	Unchecked	Unchecked	Unchecked	Unchecked	Unchecked	Unchecked	Unchecked	Unchecked	Unchecked	Unchecked	Unchecked	Unchecked	Unchecked	Checked	Thought it was normal cough	Unchecked	Unchecked	Unchecked	Unchecked
Screening Data	Kiruddu National Referral Hospital		9/18/2021	Diagnosed with tuberculosis	June 1st - July 31, 2021	23	Male	Yes	Yes	Other family	Complete	Yes		Yes	Yes	Complete
Study Data																	Checked	Unchecked	Unchecked	Unchecked	No			After June 2020	Hospital		Kiruddu National Referral Hospital		Less than a week	0	Unchecked	Unchecked	Unchecked	Unchecked	Unchecked	Unchecked	Checked	Unchecked	Unchecked	Unchecked	Unchecked	Unchecked	Unchecked	Unchecked		Unchecked	Unchecked	Unchecked	Unchecked
Screening Data	Kiruddu National Referral Hospital		9/18/2021	Diagnosed with tuberculosis	June 1st - July 31, 2021	28	Male	Yes	Yes	Other family	Complete	No				Complete
Screening Data	Kiruddu National Referral Hospital		9/18/2021	Diagnosed with tuberculosis	June 1st - July 31, 2021	58	Male	Yes	Yes	Other family	Complete	Yes	Phone switched off	No	No	Incomplete
Screening Data	Kiruddu National Referral Hospital		9/18/2021	Diagnosed with tuberculosis	June 1st - July 31, 2021	54	Female	Yes	Yes	Other family	Complete	Yes		Yes	Yes	Complete
Study Data																	Checked	Unchecked	Unchecked	Unchecked	No			September, 2019 - March, 15th, 2020	Hospital		Kiruddu National Referral Hospital		1-2 weeks	0	Unchecked	Unchecked	Unchecked	Unchecked	Unchecked	Unchecked	Checked	Unchecked	Unchecked	Unchecked	Unchecked	Unchecked	Unchecked	Unchecked		Unchecked	Unchecked	Unchecked	Unchecked
Screening Data	Kiruddu National Referral Hospital		9/18/2021	Diagnosed with tuberculosis	June 1st - July 31, 2021	36	Female	Yes	Yes	Other family	Complete	Yes		Yes	Yes	Complete
Study Data																	Checked	Unchecked	Unchecked	Unchecked	No			After June 2020	Hospital		Kiruddu National Referral Hospital		over 2 months	5	Unchecked	Unchecked	Unchecked	Unchecked	Unchecked	Unchecked	Checked	Unchecked	Unchecked	Unchecked	Unchecked	Unchecked	Unchecked	Checked	Thought it was normal cough	Unchecked	Unchecked	Unchecked	Unchecked
Screening Data	Kiruddu National Referral Hospital		9/18/2021	Diagnosed with tuberculosis	June 1st - July 31, 2021	43	Female	Yes	Yes	Other family	Complete	Yes	Participant says she is very busy to have an interview for more information says contact Mulago referal where she was receiving medication from	Yes	No	Complete
Screening Data	Kiruddu National Referral Hospital		9/18/2021	Diagnosed with tuberculosis	After June 2020	24	Male	Yes	Yes	Other family	Complete	Yes	Not picking	No	No	Incomplete
Study Data																	Checked	Unchecked	Unchecked	Unchecked	No			After June 2020	Hospital		Kiruddu National Referral Hospital		over 2 months	1	Unchecked	Unchecked	Unchecked	Unchecked	Unchecked	Unchecked	Unchecked	Unchecked	Unchecked	Unchecked	Unchecked	Checked	Unchecked	Unchecked		Unchecked	Unchecked	Unchecked	Unchecked
Screening Data	Kiruddu National Referral Hospital		9/18/2021	Diagnosed with tuberculosis	After June 2020	30	Male	Yes	Yes	Other family	Complete	Yes		Yes	Yes	Complete
Study Data																	Checked	Unchecked	Unchecked	Unchecked	No			After June 2020	Hospital		Kiruddu National Referral Hospital		1-2 weeks	1	Unchecked	Unchecked	Unchecked	Unchecked	Unchecked	Unchecked	Checked	Unchecked	Unchecked	Unchecked	Unchecked	Unchecked	Unchecked	Unchecked		Unchecked	Unchecked	Unchecked	Unchecked
Screening Data	Kiruddu National Referral Hospital		9/18/2021	Diagnosed with tuberculosis	After June 2020	21	Male	Yes	Yes	Other family	Complete	Yes		Yes	Yes	Complete
Study Data																	Checked	Unchecked	Unchecked	Unchecked	No			After June 2020	Hospital		Kiruddu National Referral Hospital		over 2 months	3	Unchecked	Unchecked	Unchecked	Unchecked	Unchecked	Unchecked	Unchecked	Unchecked	Unchecked	Unchecked	Unchecked	Unchecked	Unchecked	Checked	Thought it was allergy or covid	Unchecked	Unchecked	Unchecked	Unchecked
Screening Data	Kiruddu National Referral Hospital		9/18/2021	Diagnosed with tuberculosis	After June 2020	23	Female	Yes	Yes	Parent	Complete	Yes	Phone switched off	No	No	Incomplete
Screening Data	Kiruddu National Referral Hospital		9/18/2021	Diagnosed with tuberculosis	After June 2020	57	Male	Yes	Yes	Other family	Complete	Yes		Yes	Yes	Complete
Study Data																	Checked	Unchecked	Unchecked	Unchecked	No			After June 2020	Hospital		Kiruddu National Referral Hospital		over 2 months	2	Unchecked	Unchecked	Unchecked	Unchecked	Unchecked	Unchecked	Unchecked	Unchecked	Unchecked	Unchecked	Unchecked	Unchecked	Unchecked	Checked	I thought it was allergy	Unchecked	Unchecked	Unchecked	Unchecked
Screening Data	Kiruddu National Referral Hospital		9/18/2021	Diagnosed with tuberculosis	After June 2020	55	Male	Yes	Yes	Other family	Complete	Yes		Yes	Yes	Complete
Study Data																	Checked	Unchecked	Unchecked	Unchecked	No			After June 2020	Hospital		Kiruddu National Referral Hospital		1-2 weeks	0	Unchecked	Unchecked	Unchecked	Unchecked	Unchecked	Unchecked	Unchecked	Unchecked	Unchecked	Unchecked	Unchecked	Unchecked	Unchecked	Checked	I thought it was cough	Unchecked	Unchecked	Unchecked	Unchecked
Screening Data	Kiruddu National Referral Hospital		9/18/2021	Diagnosed with tuberculosis	After June 2020	37	Female	Yes	Yes	Other family	Complete	Yes		Yes	Yes	Complete
Study Data																	Checked	Unchecked	Unchecked	Unchecked	No			After June 2020	Hospital		Kiruddu National Referral Hospital		over 2 months	3	Unchecked	Unchecked	Unchecked	Unchecked	Unchecked	Unchecked	Checked	Unchecked	Unchecked	Unchecked	Unchecked	Unchecked	Unchecked	Unchecked		Unchecked	Unchecked	Unchecked	Unchecked
Screening Data	Kiruddu National Referral Hospital		9/18/2021	Diagnosed with tuberculosis	After June 2020	43	Female	Yes	Yes	Other family	Complete	Yes	Participant very sick can't speak on phone	No	No	Incomplete
Screening Data	Kiruddu National Referral Hospital		9/18/2021	Diagnosed with tuberculosis	After June 2020	29	Male	Yes	Yes	Other family	Complete	Yes		Yes	Yes	Complete
Study Data																	Checked	Unchecked	Unchecked	Unchecked	No			After June 2020	Hospital		Kiruddu National Referral Hospital		over 2 months	1	Unchecked	Unchecked	Unchecked	Unchecked	Unchecked	Unchecked	Unchecked	Unchecked	Unchecked	Unchecked	Unchecked	Unchecked	Unchecked	Checked	First treated cough thinking it was just that	Unchecked	Unchecked	Unchecked	Unchecked
Screening Data	Kiruddu National Referral Hospital		9/18/2021	Diagnosed with tuberculosis	After June 2020	42	Male	Yes	Yes	Other family	Complete	Yes	Participant has problem with hearing	No	No	Incomplete
Screening Data	Kiruddu National Referral Hospital		9/18/2021	Diagnosed with tuberculosis	After June 2020	20	Male	Yes	Yes	Other family	Complete	Yes		Yes	Yes	Complete
Study Data																	Checked	Unchecked	Unchecked	Unchecked	No			After June 2020	Hospital		Kiruddu National Referral Hospital		over 2 months	1	Unchecked	Unchecked	Unchecked	Unchecked	Unchecked	Unchecked	Unchecked	Unchecked	Unchecked	Unchecked	Unchecked	Unchecked	Unchecked	Checked	Thought it was normal cough	Unchecked	Unchecked	Unchecked	Unchecked
Screening Data	Kiruddu National Referral Hospital		9/18/2021	Diagnosed with tuberculosis	After June 2020	41	Female	Yes	Yes	Other family	Complete	Yes		Yes	Yes	Complete
Study Data																	Checked	Unchecked	Unchecked	Unchecked	No			After June 2020	Hospital		Kiruddu National Referral Hospital		1-2 weeks	0	Unchecked	Unchecked	Unchecked	Unchecked	Unchecked	Unchecked	Unchecked	Unchecked	Unchecked	Unchecked	Unchecked	Unchecked	Checked	Unchecked		Unchecked	Unchecked	Unchecked	Unchecked
Screening Data	Kiruddu National Referral Hospital		9/18/2021	Visited tuberculosis clinic	March 15th - June, 2020	29	Male	Yes	Yes	Other family	Complete	Yes		Yes	Yes	Complete
Study Data																	Unchecked	Checked	Unchecked	Unchecked	No										Unchecked	Unchecked	Unchecked	Unchecked	Unchecked	Unchecked	Unchecked	Unchecked	Unchecked	Unchecked	Unchecked	Unchecked	Unchecked	Unchecked		Unchecked	Checked	Unchecked	Unchecked
Screening Data	Kiruddu National Referral Hospital		9/18/2021	Visited tuberculosis clinic	March 15th - June, 2020	37	Female	Yes	Yes	Other family	Complete	Yes		Yes	Yes	Complete
Study Data																	Unchecked	Checked	Unchecked	Unchecked	No										Unchecked	Unchecked	Unchecked	Unchecked	Unchecked	Unchecked	Unchecked	Unchecked	Unchecked	Unchecked	Unchecked	Unchecked	Unchecked	Unchecked		Unchecked	Checked	Unchecked	Unchecked
Screening Data	Kiruddu National Referral Hospital		9/18/2021	Visited tuberculosis clinic	March 15th - June, 2020	29	Female	Yes	Yes	Other family	Complete	Yes		Yes	Yes	Complete
Study Data																	Unchecked	Checked	Unchecked	Unchecked	No										Unchecked	Unchecked	Unchecked	Unchecked	Unchecked	Unchecked	Unchecked	Unchecked	Unchecked	Unchecked	Unchecked	Unchecked	Unchecked	Unchecked		Checked	Unchecked	Unchecked	Unchecked
Screening Data	Kiruddu National Referral Hospital		9/18/2021	Visited tuberculosis clinic	June 1st - July 31, 2021	49	Male	Yes	Yes	Other family	Complete	Yes		Yes	Yes	Complete
Study Data																	Unchecked	Checked	Unchecked	Unchecked	No										Unchecked	Unchecked	Unchecked	Unchecked	Unchecked	Unchecked	Unchecked	Unchecked	Unchecked	Unchecked	Unchecked	Unchecked	Unchecked	Unchecked		Unchecked	Unchecked	Checked	Unchecked
Screening Data	Kiruddu National Referral Hospital		9/18/2021	Visited tuberculosis clinic	June 1st - July 31, 2021	69	Female	Yes	Yes	Other family	Complete	Yes		Yes	Yes	Complete
Study Data																	Unchecked	Checked	Unchecked	Unchecked	No										Unchecked	Unchecked	Unchecked	Unchecked	Unchecked	Unchecked	Unchecked	Unchecked	Unchecked	Unchecked	Unchecked	Unchecked	Unchecked	Unchecked		Unchecked	Unchecked	Checked	Unchecked
Screening Data	Kiruddu National Referral Hospital		9/18/2021	Visited tuberculosis clinic	March 15th - June, 2020	43	Male	Yes	Yes	Other family	Complete	Yes		Yes	Yes	Complete
Study Data																	Unchecked	Checked	Unchecked	Unchecked	No										Unchecked	Unchecked	Unchecked	Unchecked	Unchecked	Unchecked	Unchecked	Unchecked	Unchecked	Unchecked	Unchecked	Unchecked	Unchecked	Unchecked		Unchecked	Checked	Unchecked	Unchecked
Screening Data	Kiruddu National Referral Hospital		9/18/2021	Visited tuberculosis clinic	March 15th - June, 2020	26	Male	Yes	Yes	Partner	Complete	Yes	Wrong number for participant and Nok lost touch with participant	No	No	Incomplete
Screening Data	Kiruddu National Referral Hospital		9/18/2021	Visited tuberculosis clinic	March 15th - June, 2020	36	Male	Yes	Yes	Friend	Complete	Yes	Didn't pick	No	No	Incomplete
Screening Data	Kiruddu National Referral Hospital		9/18/2021	Visited tuberculosis clinic	March 15th - June, 2020	27	Male	Yes	Yes	Other family	Complete	Yes	Participant's number is off and NOK lost touch with him	No	No	Complete
Screening Data	Kiruddu National Referral Hospital		9/18/2021	Visited tuberculosis clinic	March 15th - June, 2020	37	Male	Yes	Yes	Other family	Complete	Yes		Yes	Yes	Complete
Study Data																	Unchecked	Checked	Unchecked	Unchecked	No										Unchecked	Unchecked	Unchecked	Unchecked	Unchecked	Unchecked	Unchecked	Unchecked	Unchecked	Unchecked	Unchecked	Unchecked	Unchecked	Unchecked		Unchecked	Checked	Unchecked	Unchecked
Screening Data	Kiruddu National Referral Hospital		9/18/2021	Visited tuberculosis clinic	March 15th - June, 2020	22	Female	Yes	Yes	Other family	Complete	Yes		Yes	Yes	Complete
Study Data																	Unchecked	Checked	Unchecked	Unchecked	No										Unchecked	Unchecked	Unchecked	Unchecked	Unchecked	Unchecked	Unchecked	Unchecked	Unchecked	Unchecked	Unchecked	Unchecked	Unchecked	Unchecked		Unchecked	Unchecked	Checked	Unchecked
Screening Data	Kiruddu National Referral Hospital		9/18/2021	Visited tuberculosis clinic	March 15th - June, 2020	25	Female	Yes	Yes	Other family	Complete	Yes		Yes	Yes	Complete
Study Data																	Unchecked	Checked	Unchecked	Unchecked	Yes	2019	2								Unchecked	Unchecked	Unchecked	Unchecked	Unchecked	Unchecked	Unchecked	Unchecked	Unchecked	Unchecked	Unchecked	Unchecked	Unchecked	Unchecked		Unchecked	Unchecked	Checked	Unchecked
Screening Data	Kiruddu National Referral Hospital		9/18/2021	Visited tuberculosis clinic	March 15th - June, 2020	27	Female	Yes	Yes	Other family	Complete	Yes	She's not interested in participating in the study	Yes	No	Complete
Screening Data	Kiruddu National Referral Hospital		9/18/2021	Visited tuberculosis clinic	March 15th - June, 2020	18	Female	Yes	Yes	Other family	Complete	Yes		Yes	Yes	Complete
Study Data																	Unchecked	Checked	Unchecked	Unchecked	No										Unchecked	Unchecked	Unchecked	Unchecked	Unchecked	Unchecked	Unchecked	Unchecked	Unchecked	Unchecked	Unchecked	Unchecked	Unchecked	Unchecked		Unchecked	Unchecked	Checked	Unchecked
Screening Data	Kiruddu National Referral Hospital		9/18/2021	Visited tuberculosis clinic	March 15th - June, 2020	45	Male	Yes	Yes	Other family	Complete	Yes		Yes	Yes	Complete
Study Data																	Unchecked	Checked	Unchecked	Unchecked	No										Unchecked	Unchecked	Unchecked	Unchecked	Unchecked	Unchecked	Unchecked	Unchecked	Unchecked	Unchecked	Unchecked	Unchecked	Unchecked	Unchecked		Unchecked	Unchecked	Checked	Unchecked
Screening Data	Kiruddu National Referral Hospital		9/18/2021	Visited tuberculosis clinic	March 15th - June, 2020	43	Male	Yes	Yes	Other family	Complete	No		No	No	Complete
Screening Data	Kiruddu National Referral Hospital		9/18/2021	Visited tuberculosis clinic	March 15th - June, 2020	42	Male	Yes	Yes	Other family	Complete	Yes		Yes	Yes	Complete
Study Data																	Unchecked	Checked	Unchecked	Unchecked											Unchecked	Unchecked	Unchecked	Unchecked	Unchecked	Unchecked	Unchecked	Unchecked	Unchecked	Unchecked	Unchecked	Unchecked	Unchecked	Unchecked		Unchecked	Unchecked	Unchecked	Unchecked
Screening Data	Kiruddu National Referral Hospital		9/18/2021	Visited tuberculosis clinic	March 15th - June, 2020	41	Male	Yes	Yes	Other family	Complete	Yes		Yes	Yes	Complete
Study Data																	Checked	Checked	Unchecked	Checked	Yes	2019	2	March 15th - June, 2020	Hospital		Kiruddu National Referral Hospital		1-2 weeks	1	Unchecked	Unchecked	Unchecked	Unchecked	Unchecked	Unchecked	Unchecked	Unchecked	Unchecked	Unchecked	Unchecked	Unchecked	Unchecked	Checked	Can't remember been of	Checked	Unchecked	Unchecked	Unchecked
Screening Data	Kiruddu National Referral Hospital		9/18/2021	Visited tuberculosis clinic	March 15th - June, 2020	59	Male	Yes	Yes	Other family	Complete	Yes		Yes	Yes	Complete
Study Data																	Unchecked	Checked	Unchecked	Unchecked	No										Unchecked	Unchecked	Unchecked	Unchecked	Unchecked	Unchecked	Unchecked	Unchecked	Unchecked	Unchecked	Unchecked	Unchecked	Unchecked	Unchecked		Unchecked	Unchecked	Checked	Unchecked
Screening Data	Kiruddu National Referral Hospital		9/18/2021	Visited tuberculosis clinic	March 15th - June, 2020	42	Male	Yes	Yes	Other family	Complete	Yes	Phone off	No	No	Incomplete
Screening Data	Kiruddu National Referral Hospital		9/18/2021	Visited tuberculosis clinic	June 1st - July 31, 2021	27	Male	Yes	Yes	Other family	Complete	Yes		Yes	Yes	Complete
Study Data																	Checked	Checked	Unchecked	Unchecked	No			March 15th - June, 2020	Hospital		Kisenyi Health Center IV - Kampala		2 weeks to a month	0	Unchecked	Unchecked	Unchecked	Unchecked	Unchecked	Unchecked	Unchecked	Unchecked	Unchecked	Unchecked	Unchecked	Unchecked	Unchecked	Checked	Didn't know what I was suffering from	Unchecked	Unchecked	Checked	Unchecked
Screening Data	Kiruddu National Referral Hospital		9/18/2021	Visited tuberculosis clinic	March 15th - June, 2020	45	Male	Yes	Yes	Other family	Complete	Yes	Already talked to patient, KR203	No	No	Complete
Screening Data	Kiruddu National Referral Hospital		9/18/2021	Visited tuberculosis clinic	June 1st - July 31, 2021	25	Male	Yes	Yes	Other family	Complete	Yes		Yes	Yes	Complete
Study Data																	Checked	Checked	Unchecked	Unchecked	No			After June 2020	Hospital		Kiruddu National Referral Hospital		Less than a week	0	Unchecked	Unchecked	Unchecked	Unchecked	Unchecked	Unchecked	Unchecked	Unchecked	Unchecked	Unchecked	Unchecked	Unchecked	Checked	Unchecked		Unchecked	Unchecked	Checked	Unchecked
Screening Data	Kiruddu National Referral Hospital		9/18/2021	Visited tuberculosis clinic	June 1st - July 31, 2021	30	Female	Yes	Yes	Other family	Complete	Yes		Yes	Yes	Complete
Study Data																	Unchecked	Checked	Unchecked	Unchecked	No										Unchecked	Unchecked	Unchecked	Unchecked	Unchecked	Unchecked	Unchecked	Unchecked	Unchecked	Unchecked	Unchecked	Unchecked	Unchecked	Unchecked		Unchecked	Unchecked	Checked	Unchecked
Screening Data	Kiruddu National Referral Hospital		9/20/2021	Admitted to tuberculosis inpatient ward	September, 2019 - March, 15th, 2020	28	Male	No	Yes	Other family	Complete	Yes	Phone is still off	No	No	Incomplete
Screening Data	Kiruddu National Referral Hospital		9/20/2021	Admitted to tuberculosis inpatient ward	March 15th - June, 2020	31	Female	No	Yes	Other family	Complete	Yes		Yes	Yes	Complete
Study Data																	Unchecked	Unchecked	Unchecked	Checked	No										Unchecked	Unchecked	Unchecked	Unchecked	Unchecked	Unchecked	Unchecked	Unchecked	Unchecked	Unchecked	Unchecked	Unchecked	Unchecked	Unchecked		Unchecked	Unchecked	Unchecked	Unchecked
Screening Data	Kiruddu National Referral Hospital		9/20/2021	Admitted to tuberculosis inpatient ward	September, 2019 - March, 15th, 2020	35	Male	No	Yes	Other family	Complete	Yes	Participant has no phone, NOK to get back when he finds him.	No	No	Incomplete
Screening Data	Kiruddu National Referral Hospital		9/20/2021	Admitted to tuberculosis inpatient ward	September, 2019 - March, 15th, 2020	39	Male	No	Yes	Other family	Complete	Yes	Nok to connect us when he finds him	No	No	Incomplete
Screening Data	Kiruddu National Referral Hospital		9/20/2021	Admitted to tuberculosis inpatient ward	September, 2019 - March, 15th, 2020	26	Male	No	Yes	Other family	Complete	Yes	Participant has no phone but nok to look for him and connect him to me	No	No	Incomplete
Screening Data	Kiruddu National Referral Hospital		9/20/2021	Admitted to tuberculosis inpatient ward	September, 2019 - March, 15th, 2020	38	Male	No	Yes	Other family	Complete	Yes	Patient has no phone number and Nok says it a wrong number	No	No	Incomplete
Screening Data	Kiruddu National Referral Hospital		9/20/2021	Admitted to tuberculosis inpatient ward	September, 2019 - March, 15th, 2020	60	Male	No	Yes	Other family	Complete	No				Complete
Screening Data	Kiruddu National Referral Hospital		9/20/2021	Admitted to tuberculosis inpatient ward	September, 2019 - March, 15th, 2020	35	Male	No	Yes	Other family	Complete	Yes	Number still doesn't go through	No	No	Incomplete
Screening Data	Kiruddu National Referral Hospital		9/20/2021	Admitted to tuberculosis inpatient ward	September, 2019 - March, 15th, 2020	43	Male	No	Yes	Other family	Complete	Yes	Nok gave me his number but its wrong	No	No	Incomplete
Screening Data	Kiruddu National Referral Hospital		9/20/2021	Admitted to tuberculosis inpatient ward	September, 2019 - March, 15th, 2020	38	Male	No	Yes	Other family	Complete	Yes	Didn't pick	No	No	Incomplete
Screening Data	Kiruddu National Referral Hospital		9/20/2021	Admitted to tuberculosis inpatient ward	September, 2019 - March, 15th, 2020	65	Male	No	Yes	Other family	Complete	No				Complete
Screening Data	Kiruddu National Referral Hospital		9/20/2021	Admitted to tuberculosis inpatient ward	September, 2019 - March, 15th, 2020	32	Male	No	Yes	Other family	Complete	Yes	Phone is still off	No	No	Incomplete
Screening Data	Kiruddu National Referral Hospital		9/20/2021	Admitted to tuberculosis inpatient ward	September, 2019 - March, 15th, 2020	39	Male	No	Yes	Other family	Complete	Yes	He is away from home and has no phone	No	No	Incomplete
Screening Data	Kiruddu National Referral Hospital		9/20/2021	Admitted to tuberculosis inpatient ward	September, 2019 - March, 15th, 2020	51	Male	No	Yes	Other family	Complete	Yes		Yes	Yes	Complete
Screening Data	Kiruddu National Referral Hospital		9/20/2021	Admitted to tuberculosis inpatient ward	September, 2019 - March, 15th, 2020	42	Female	No	Yes	Other family	Complete	No				Complete
Screening Data	Kiruddu National Referral Hospital		9/20/2021	Admitted to tuberculosis inpatient ward	September, 2019 - March, 15th, 2020	19	Male	No	Yes	Other family	Complete	Yes		Yes	Yes	Complete
Study Data																	Checked	Checked	Unchecked	Checked	No			September, 2019 - March, 15th, 2020	Hospital		Kisenyi Health Center IV - Kampala		2 weeks to a month	10	Unchecked	Unchecked	Unchecked	Unchecked	Unchecked	Unchecked	Unchecked	Unchecked	Unchecked	Unchecked	Unchecked	Unchecked	Unchecked	Checked	Was treating malaria from other clinics	Unchecked	Checked	Checked	Unchecked
Screening Data	Kiruddu National Referral Hospital		9/20/2021	Admitted to tuberculosis inpatient ward	September, 2019 - March, 15th, 2020	44	Male	No	Yes	Other family	Complete	No				Complete
Screening Data	Kiruddu National Referral Hospital		9/20/2021	Admitted to tuberculosis inpatient ward	September, 2019 - March, 15th, 2020	50	Male	No	Yes	Other family	Complete	Yes	Phone is still off	No	No	Incomplete
Screening Data	Kiruddu National Referral Hospital		9/20/2021	Admitted to tuberculosis inpatient ward	March 15th - June, 2020	56	Male	No	Yes	Other family	Complete	No				Complete
Screening Data	Kiruddu National Referral Hospital		9/20/2021	Admitted to tuberculosis inpatient ward	September, 2019 - March, 15th, 2020	45	Male	No	Yes	Other family	Complete	Yes		Yes	Yes	Complete
Study Data																	Unchecked	Unchecked	Unchecked	Checked	Yes	2000	2								Unchecked	Unchecked	Unchecked	Unchecked	Unchecked	Unchecked	Unchecked	Unchecked	Unchecked	Unchecked	Unchecked	Unchecked	Unchecked	Unchecked		Unchecked	Unchecked	Unchecked	Unchecked
Screening Data	Kiruddu National Referral Hospital		9/20/2021	Admitted to tuberculosis inpatient ward	March 15th - June, 2020	30	Male	No	Yes	Other family	Complete					Incomplete
Screening Data	Kiruddu National Referral Hospital		9/20/2021	Admitted to tuberculosis inpatient ward	March 15th - June, 2020	23	Male	No	Yes	Other family	Complete	No				Complete
Screening Data	Kiruddu National Referral Hospital		9/20/2021	Admitted to tuberculosis inpatient ward	March 15th - June, 2020	62	Male	No	Yes	Other family	Complete	No				Complete
Screening Data	Kiruddu National Referral Hospital		9/20/2021	Admitted to tuberculosis inpatient ward	March 15th - June, 2020	34	Male	No	Yes	Other family	Complete	Yes		Yes	Yes	Complete
Study Data																	Unchecked	Unchecked	Unchecked	Checked	No										Unchecked	Unchecked	Unchecked	Unchecked	Unchecked	Unchecked	Unchecked	Unchecked	Unchecked	Unchecked	Unchecked	Unchecked	Unchecked	Unchecked		Unchecked	Unchecked	Unchecked	Unchecked
Screening Data	Kiruddu National Referral Hospital		9/20/2021	Admitted to tuberculosis inpatient ward	March 15th - June, 2020	45	Male	No	Yes	Other family	Complete	Yes		Yes	Yes	Complete
Study Data																	Checked	Unchecked	Unchecked	Checked	No			After June 2020	Hospital		Other	Kasangati	Less than a week	8	Unchecked	Unchecked	Unchecked	Unchecked	Unchecked	Unchecked	Unchecked	Unchecked	Unchecked	Unchecked	Unchecked	Unchecked	Unchecked	Checked	Was treating normal	Unchecked	Unchecked	Unchecked	Unchecked
Screening Data	Kiruddu National Referral Hospital		9/20/2021	Admitted to tuberculosis inpatient ward	March 15th - June, 2020	62	Male	No	Yes	Other family	Complete	No				Complete
Screening Data	Kiruddu National Referral Hospital		9/20/2021	Admitted to tuberculosis inpatient ward	March 15th - June, 2020	45	Male	No	Yes	Other family	Complete	No				Complete
Screening Data	Kiruddu National Referral Hospital		9/20/2021	Admitted to tuberculosis inpatient ward	March 15th - June, 2020	50	Male	No	Yes	Other family	Complete	Yes	Phone is still off	No	No	Incomplete
Screening Data	Kiruddu National Referral Hospital		9/20/2021	Admitted to tuberculosis inpatient ward	March 15th - June, 2020	37	Female	No	Yes	Other family	Complete	No				Complete
Screening Data	Kiruddu National Referral Hospital		9/20/2021	Admitted to tuberculosis inpatient ward	March 15th - June, 2020	43	Female	No	Yes	Other family	Complete	Yes	Wrong number	No	No	Incomplete
Screening Data	Kiruddu National Referral Hospital		9/20/2021	Admitted to tuberculosis inpatient ward	March 15th - June, 2020	45	Male	No	Yes	Other family	Complete	No				Complete
Screening Data	Kiruddu National Referral Hospital		9/20/2021	Admitted to tuberculosis inpatient ward	March 15th - June, 2020	28	Female	No	Yes	Other family	Complete	No		No	No	Complete
Screening Data	Kiruddu National Referral Hospital		9/20/2021	Admitted to tuberculosis inpatient ward	March 15th - June, 2020	47	Male	No	Yes	Other family	Complete	Yes	Number not on the network	No	No	Incomplete
Screening Data	Kiruddu National Referral Hospital		9/20/2021	Admitted to tuberculosis inpatient ward	March 15th - June, 2020	42	Male	No	Yes	Other family	Complete	Yes	He was readmitted today on ward 5 at kiruddu and isn't able to talk	No	No	Incomplete
Screening Data	Kiruddu National Referral Hospital		9/20/2021	Admitted to tuberculosis inpatient ward	March 15th - June, 2020	25	Male	No	Yes	Other family	Complete	Yes		Yes	Yes	Complete
Study Data																	Unchecked	Unchecked	Unchecked	Checked	No										Unchecked	Unchecked	Unchecked	Unchecked	Unchecked	Unchecked	Unchecked	Unchecked	Unchecked	Unchecked	Unchecked	Unchecked	Unchecked	Unchecked		Unchecked	Unchecked	Unchecked	Unchecked
Screening Data	Kiruddu National Referral Hospital		9/21/2021	Diagnosed with tuberculosis	June 1st - July 31, 2021	28	Male	Yes	Yes	Other family	Complete	Yes	Participant says he had already been contacted for similar information	No	No	Incomplete
Screening Data	Kiruddu National Referral Hospital		9/21/2021	Diagnosed with tuberculosis	After June 2020	39	Female	Yes	Yes	Other family	Complete	Yes		Yes	Yes	Complete
Study Data																	Checked	Unchecked	Unchecked	Unchecked	No			After June 2020	Hospital		Kiruddu National Referral Hospital		over 2 months	3	Unchecked	Unchecked	Unchecked	Unchecked	Unchecked	Unchecked	Checked	Unchecked	Unchecked	Unchecked	Unchecked	Unchecked	Unchecked	Unchecked		Unchecked	Unchecked	Unchecked	Unchecked
Screening Data	Kiruddu National Referral Hospital		9/21/2021	Missed a tuberculosis clinic appointment	June 1st - July 31, 2021	40	Male	Yes	Yes	Other family	Complete	Yes		Yes	Yes	Complete
Study Data																	Unchecked	Unchecked	Checked	Unchecked	No										Unchecked	Unchecked	Unchecked	Unchecked	Unchecked	Unchecked	Unchecked	Unchecked	Unchecked	Unchecked	Unchecked	Unchecked	Unchecked	Unchecked		Unchecked	Unchecked	Unchecked	Unchecked
Screening Data	Kiruddu National Referral Hospital		9/21/2021	Missed a tuberculosis clinic appointment	June 1st - July 31, 2021	60	Female	Yes	Yes	Other family	Complete	Yes		Yes	Yes	Complete
Study Data																	Unchecked	Unchecked	Checked	Unchecked	No										Unchecked	Unchecked	Unchecked	Unchecked	Unchecked	Unchecked	Unchecked	Unchecked	Unchecked	Unchecked	Unchecked	Unchecked	Unchecked	Unchecked		Unchecked	Unchecked	Unchecked	Unchecked
Screening Data	Kiruddu National Referral Hospital		9/21/2021	Missed a tuberculosis clinic appointment	June 1st - July 31, 2021	27	Male	Yes	Yes	Other family	Complete	Yes		Yes	Yes	Complete
Study Data																	Unchecked	Unchecked	Checked	Unchecked	No										Unchecked	Unchecked	Unchecked	Unchecked	Unchecked	Unchecked	Unchecked	Unchecked	Unchecked	Unchecked	Unchecked	Unchecked	Unchecked	Unchecked		Unchecked	Unchecked	Unchecked	Unchecked
Screening Data	Kiruddu National Referral Hospital		9/21/2021	Missed a tuberculosis clinic appointment	June 1st - July 31, 2021	18	Male	Yes	Yes	Other family	Complete	Yes		Yes	Yes	Complete
Study Data																	Unchecked	Unchecked	Checked	Unchecked	No										Unchecked	Unchecked	Unchecked	Unchecked	Unchecked	Unchecked	Unchecked	Unchecked	Unchecked	Unchecked	Unchecked	Unchecked	Unchecked	Unchecked		Unchecked	Unchecked	Unchecked	Unchecked
Screening Data	Kiruddu National Referral Hospital		9/21/2021	Missed a tuberculosis clinic appointment	March 15th - June, 2020	49	Male	Yes	Yes	Other family	Complete	Yes		Yes	Yes	Complete
Study Data																	Unchecked	Checked	Checked	Checked	Yes	2019	2								Unchecked	Unchecked	Unchecked	Unchecked	Unchecked	Unchecked	Unchecked	Unchecked	Unchecked	Unchecked	Unchecked	Unchecked	Unchecked	Unchecked		Unchecked	Unchecked	Checked	Unchecked
Screening Data	Kiruddu National Referral Hospital		9/21/2021	Missed a tuberculosis clinic appointment	June 1st - July 31, 2021	69	Male	Yes	Yes	Other family	Complete	Yes		Yes	Yes	Complete
Study Data																	Unchecked	Unchecked	Checked	Unchecked	Yes	2019	4								Unchecked	Unchecked	Unchecked	Unchecked	Unchecked	Unchecked	Unchecked	Unchecked	Unchecked	Unchecked	Unchecked	Unchecked	Unchecked	Unchecked		Unchecked	Unchecked	Unchecked	Unchecked
Screening Data	Kiruddu National Referral Hospital		9/21/2021	Missed a tuberculosis clinic appointment	June 1st - July 31, 2021	26	Female	Yes	Yes	Other family	Complete	Yes		Yes	Yes	Complete
Study Data																	Unchecked	Unchecked	Checked	Unchecked	No										Unchecked	Unchecked	Unchecked	Unchecked	Unchecked	Unchecked	Unchecked	Unchecked	Unchecked	Unchecked	Unchecked	Unchecked	Unchecked	Unchecked		Unchecked	Unchecked	Unchecked	Unchecked
Screening Data	Kiruddu National Referral Hospital		9/21/2021	Missed a tuberculosis clinic appointment	After June 2020	31	Male	Yes	Yes	Other family	Complete	Yes	Wrong number, NOK phone off	No	No	Incomplete
Screening Data	Kiruddu National Referral Hospital		9/21/2021	Missed a tuberculosis clinic appointment	June 1st - July 31, 2021	24	Male	Yes	Yes	Other family	Complete	Yes		Yes	Yes	Complete
Study Data																	Unchecked	Unchecked	Checked	Unchecked	No										Unchecked	Unchecked	Unchecked	Unchecked	Unchecked	Unchecked	Unchecked	Unchecked	Unchecked	Unchecked	Unchecked	Unchecked	Unchecked	Unchecked		Unchecked	Unchecked	Unchecked	Unchecked
Screening Data	Kiruddu National Referral Hospital		9/21/2021	Missed a tuberculosis clinic appointment	June 1st - July 31, 2021	40	Female	Yes	Yes	Other family	Complete	Yes		Yes	Yes	Complete
Study Data																	Unchecked	Checked	Checked	Unchecked	No										Unchecked	Unchecked	Unchecked	Unchecked	Unchecked	Unchecked	Unchecked	Unchecked	Unchecked	Unchecked	Unchecked	Unchecked	Unchecked	Unchecked		Unchecked	Unchecked	Checked	Unchecked
Screening Data	Kiruddu National Referral Hospital		9/25/2021	Missed a tuberculosis clinic appointment	After June 2020	23	Male	Yes	Yes	Other family	Complete	Yes		Yes	Yes	Complete
Study Data																	Unchecked	Unchecked	Checked	Unchecked	No										Unchecked	Unchecked	Unchecked	Unchecked	Unchecked	Unchecked	Unchecked	Unchecked	Unchecked	Unchecked	Unchecked	Unchecked	Unchecked	Unchecked		Unchecked	Unchecked	Unchecked	Unchecked
Screening Data	Kiruddu National Referral Hospital		9/25/2021	Missed a tuberculosis clinic appointment	After June 2020	38	Male	Yes	No		Complete	Yes	Wrong number	No	No	Incomplete
Screening Data	Kiruddu National Referral Hospital		9/25/2021	Missed a tuberculosis clinic appointment	After June 2020	24	Female	Yes	Yes	Other family	Complete	Yes		Yes	Yes	Complete
Study Data																	Unchecked	Unchecked	Checked	Unchecked	No										Unchecked	Unchecked	Unchecked	Unchecked	Unchecked	Unchecked	Unchecked	Unchecked	Unchecked	Unchecked	Unchecked	Unchecked	Unchecked	Unchecked		Unchecked	Unchecked	Unchecked	Unchecked
Screening Data	Kiruddu National Referral Hospital		9/25/2021	Missed a tuberculosis clinic appointment	After June 2020	36	Male	Yes	Yes	Other family	Complete	Yes	Still Didn't pick	No	No	Incomplete
Screening Data	Kiruddu National Referral Hospital		9/25/2021	Missed a tuberculosis clinic appointment	After June 2020	28	Male	Yes	Yes	Other family	Complete	Yes	Busy	No	No	Incomplete
Screening Data	Kiruddu National Referral Hospital		9/25/2021	Missed a tuberculosis clinic appointment	After June 2020	35	Female	Yes	Yes	Other family	Complete	Yes		Yes	Yes	Complete
Study Data																	Unchecked	Unchecked	Checked	Unchecked	No										Unchecked	Unchecked	Unchecked	Unchecked	Unchecked	Unchecked	Unchecked	Unchecked	Unchecked	Unchecked	Unchecked	Unchecked	Unchecked	Unchecked		Unchecked	Unchecked	Unchecked	Unchecked
Screening Data	Kiruddu National Referral Hospital		9/25/2021	Missed a tuberculosis clinic appointment	After June 2020	38	Female	No	Yes	Other family	Complete	Yes	Participant has no phone, Nok Phone is still off	No	No	Incomplete
Screening Data	Kiruddu National Referral Hospital		9/25/2021	Missed a tuberculosis clinic appointment	After June 2020	32	Female	Yes	Yes	Other family	Complete	Yes		Yes	Yes	Complete
Study Data																	Unchecked	Unchecked	Checked	Unchecked	No										Unchecked	Unchecked	Unchecked	Unchecked	Unchecked	Unchecked	Unchecked	Unchecked	Unchecked	Unchecked	Unchecked	Unchecked	Unchecked	Unchecked		Unchecked	Unchecked	Unchecked	Unchecked
Screening Data	Kiruddu National Referral Hospital		9/25/2021	Missed a tuberculosis clinic appointment	After June 2020	48	Female	Yes	Yes	Other family	Complete	Yes		Yes	Yes	Complete
Study Data																	Unchecked	Unchecked	Checked	Unchecked	Yes		2005								Unchecked	Unchecked	Unchecked	Unchecked	Unchecked	Unchecked	Unchecked	Unchecked	Unchecked	Unchecked	Unchecked	Unchecked	Unchecked	Unchecked		Unchecked	Unchecked	Unchecked	Unchecked
Screening Data	Kiruddu National Referral Hospital		9/25/2021	Missed a tuberculosis clinic appointment	After June 2020	34	Male	Yes	Yes	Other family	Complete	Yes		Yes	Yes	Complete
Study Data																	Unchecked	Unchecked	Checked	Unchecked	No										Unchecked	Unchecked	Unchecked	Unchecked	Unchecked	Unchecked	Unchecked	Unchecked	Unchecked	Unchecked	Unchecked	Unchecked	Unchecked	Unchecked		Unchecked	Unchecked	Unchecked	Unchecked
Screening Data	Kiruddu National Referral Hospital		9/25/2021	Missed a tuberculosis clinic appointment	After June 2020	36	Female	Yes	Yes	Other family	Complete	Yes		Yes	Yes	Complete
Study Data																	Unchecked	Unchecked	Checked	Unchecked	No										Unchecked	Unchecked	Unchecked	Unchecked	Unchecked	Unchecked	Unchecked	Unchecked	Unchecked	Unchecked	Unchecked	Unchecked	Unchecked	Unchecked		Unchecked	Unchecked	Unchecked	Unchecked
Screening Data	Kiruddu National Referral Hospital		9/25/2021	Missed a tuberculosis clinic appointment	After June 2020	53	Male	Yes	Yes	Other family	Complete	Yes		Yes	Yes	Complete
Study Data																	Unchecked	Unchecked	Checked	Checked	No										Unchecked	Unchecked	Unchecked	Unchecked	Unchecked	Unchecked	Unchecked	Unchecked	Unchecked	Unchecked	Unchecked	Unchecked	Unchecked	Unchecked		Unchecked	Unchecked	Unchecked	Unchecked
Screening Data	Kiruddu National Referral Hospital		9/25/2021	Missed a tuberculosis clinic appointment	After June 2020	28	Female	Yes	Yes	Other family	Complete	Yes		Yes	Yes	Complete
Study Data																	Checked	Unchecked	Checked	Unchecked	No			After June 2020	Hospital		Kiruddu National Referral Hospital		2 weeks to a month	0	Unchecked	Unchecked	Unchecked	Unchecked	Unchecked	Unchecked	Unchecked	Unchecked	Unchecked	Unchecked	Unchecked	Unchecked	Unchecked	Checked	Wasn't seeking care	Unchecked	Unchecked	Unchecked	Unchecked
Screening Data	Kiruddu National Referral Hospital		9/25/2021	Missed a tuberculosis clinic appointment	After June 2020	32	Male	Yes	Yes	Other family	Complete	Yes		Yes	Yes	Complete
Study Data																	Unchecked	Unchecked	Checked	Unchecked	No										Unchecked	Unchecked	Unchecked	Unchecked	Unchecked	Unchecked	Unchecked	Unchecked	Unchecked	Unchecked	Unchecked	Unchecked	Unchecked	Unchecked		Unchecked	Unchecked	Unchecked	Unchecked
Screening Data	Kiruddu National Referral Hospital		9/25/2021	Missed a tuberculosis clinic appointment	After June 2020	25	Male	Yes	Yes	Other family	Complete	Yes		Yes	Yes	Complete
Study Data																	Unchecked	Unchecked	Checked	Unchecked	No										Unchecked	Unchecked	Unchecked	Unchecked	Unchecked	Unchecked	Unchecked	Unchecked	Unchecked	Unchecked	Unchecked	Unchecked	Unchecked	Unchecked		Unchecked	Unchecked	Unchecked	Unchecked
Screening Data	Kiruddu National Referral Hospital		9/25/2021	Missed a tuberculosis clinic appointment	After June 2020	45	Male	Yes	Yes	Other family	Complete	Yes	Didn't pick	No	No	Incomplete
Screening Data	Kiruddu National Referral Hospital		9/25/2021	Admitted to tuberculosis inpatient ward	June 1st - July 31, 2021	29	Male	No	Yes	Other family	Complete	Yes	Nok far from participant	No	No	Incomplete
Screening Data	Kiruddu National Referral Hospital		10/4/2021	Admitted to tuberculosis inpatient ward	June 1st - July 31, 2021	29	Male	Yes	No		Complete	Yes	Didn't pick. Repeated client as KR247	No	No	Incomplete
Screening Data	Kiruddu National Referral Hospital		10/4/2021	Admitted to tuberculosis inpatient ward	June 1st - July 31, 2021	45	Male	No	Yes	Other family	Complete	No		No	No	Complete
Screening Data	Kiruddu National Referral Hospital		10/4/2021	Admitted to tuberculosis inpatient ward	June 1st - July 31, 2021	42	Male	Yes	Yes	Other family	Complete	Yes	Patient is admitted in mulago hospital	No	No	Incomplete
Screening Data	Kiruddu National Referral Hospital		10/4/2021	Admitted to tuberculosis inpatient ward	June 1st - July 31, 2021	54	Male	Yes	Yes	Other family	Complete	Yes	NOK says participant run mad and got lost	No	No	Complete
Screening Data	Kiruddu National Referral Hospital		10/4/2021	Admitted to tuberculosis inpatient ward	June 1st - July 31, 2021	38	Female	Yes	Yes	Other family	Complete	Yes	Phone is still off, nok not with participant	No	No	Incomplete
Screening Data	Kiruddu National Referral Hospital		10/4/2021	Admitted to tuberculosis inpatient ward	June 1st - July 31, 2021	38	Male	No	Yes	Other family	Complete	Yes		Yes	Yes	Complete
Study Data																	Unchecked	Unchecked	Unchecked	Checked	No										Unchecked	Unchecked	Unchecked	Unchecked	Unchecked	Unchecked	Unchecked	Unchecked	Unchecked	Unchecked	Unchecked	Unchecked	Unchecked	Unchecked		Unchecked	Unchecked	Unchecked	Unchecked
Screening Data	Kiruddu National Referral Hospital		10/4/2021	Admitted to tuberculosis inpatient ward	June 1st - July 31, 2021	32	Male	Yes	No		Complete	Yes	Participant has no phone, nok stays away from him	No	No	Incomplete
Screening Data	Kiruddu National Referral Hospital		10/4/2021	Admitted to tuberculosis inpatient ward	June 1st - July 31, 2021	25	Male	Yes	Yes	Other family	Complete	Yes		Yes	Yes	Complete
Study Data																	Checked	Unchecked	Unchecked	Checked	No			After June 2020	Hospital		Other	Ebenezer clinic	over 2 months	8	Unchecked	Unchecked	Unchecked	Unchecked	Unchecked	Unchecked	Unchecked	Unchecked	Unchecked	Unchecked	Unchecked	Unchecked	Unchecked	Checked	Was treating other diseases	Unchecked	Unchecked	Unchecked	Unchecked
Screening Data	Kiruddu National Referral Hospital		10/4/2021	Admitted to tuberculosis inpatient ward	June 1st - July 31, 2021	18	Female	Yes	Yes	Other family	Complete	Yes		Yes	Yes	Complete
Study Data																	Unchecked	Unchecked	Unchecked	Checked	No										Unchecked	Unchecked	Unchecked	Unchecked	Unchecked	Unchecked	Unchecked	Unchecked	Unchecked	Unchecked	Unchecked	Unchecked	Unchecked	Unchecked		Unchecked	Unchecked	Unchecked	Unchecked
Screening Data	Kiruddu National Referral Hospital		10/4/2021	Admitted to tuberculosis inpatient ward	June 1st - July 31, 2021	23	Female	Yes	Yes	Other family	Complete	Yes	Didn't pick	No	No	Incomplete
Screening Data	Kiruddu National Referral Hospital		10/4/2021	Admitted to tuberculosis inpatient ward	June 1st - July 31, 2021	34	Female	Yes	Yes	Other family	Complete	No				Complete
Screening Data	Kiruddu National Referral Hospital		10/4/2021	Admitted to tuberculosis inpatient ward	June 1st - July 31, 2021	40	Female	Yes	Yes	Other family	Complete	Yes	Nok stays far from patient	No	No	Incomplete
Screening Data	Kiruddu National Referral Hospital		10/4/2021	Admitted to tuberculosis inpatient ward	June 1st - July 31, 2021	44	Male	Yes	Yes	Other family	Complete	Yes		Yes	Yes	Complete
Study Data																	Unchecked	Checked	Unchecked	Checked	Yes	2010	3								Unchecked	Unchecked	Unchecked	Unchecked	Unchecked	Unchecked	Unchecked	Unchecked	Unchecked	Unchecked	Unchecked	Unchecked	Unchecked	Unchecked		Unchecked	Unchecked	Checked	Unchecked
Screening Data	Kiruddu National Referral Hospital		10/4/2021	Admitted to tuberculosis inpatient ward	June 1st - July 31, 2021	42	Female	Yes	Yes	Other family	Complete	Yes		Yes	Yes	Complete
Study Data																	Unchecked	Unchecked	Unchecked	Checked	No										Unchecked	Unchecked	Unchecked	Unchecked	Unchecked	Unchecked	Unchecked	Unchecked	Unchecked	Unchecked	Unchecked	Unchecked	Unchecked	Unchecked		Unchecked	Unchecked	Unchecked	Unchecked
Screening Data	Kiruddu National Referral Hospital		10/4/2021	Admitted to tuberculosis inpatient ward	June 1st - July 31, 2021	23	Female	Yes	Yes	Other family	Complete	Yes	Nok is far from patient	No	No	Incomplete
Screening Data	Kiruddu National Referral Hospital		10/4/2021	Admitted to tuberculosis inpatient ward	June 1st - July 31, 2021	28	Female	Yes	Yes	Other family	Complete	Yes		Yes	Yes	Complete
Study Data																	Checked	Checked	Unchecked	Checked	No			After June 2020	Hospital		Kiruddu National Referral Hospital		over 2 months		Unchecked	Unchecked	Unchecked	Unchecked	Unchecked	Unchecked	Unchecked	Unchecked	Unchecked	Unchecked	Unchecked	Unchecked	Unchecked	Checked	Was seeking treatment in clinics for P.Infussion, livercyros until I came to kiruddu	Unchecked	Unchecked	Checked	Unchecked
Screening Data	Kiruddu National Referral Hospital		10/4/2021	Admitted to tuberculosis inpatient ward	June 1st - July 31, 2021	50	Male	No	Yes	Other family	Complete	Yes	Didn't pick but nok says he terminated medication	Yes	No	Incomplete
Screening Data	Kiruddu National Referral Hospital		10/4/2021	Admitted to tuberculosis inpatient ward	June 1st - July 31, 2021	33	Female	Yes	Yes	Other family	Complete	Yes	Was discharged yesterday from hospital, unable to do the interview now	Yes	No	Incomplete
Screening Data	Kiruddu National Referral Hospital		10/4/2021	Admitted to tuberculosis inpatient ward	June 1st - July 31, 2021	27	Male	No	Yes	Other family	Complete	Yes		Yes	Yes	Complete
Study Data																	Unchecked	Unchecked	Unchecked	Checked	No										Unchecked	Unchecked	Unchecked	Unchecked	Unchecked	Unchecked	Unchecked	Unchecked	Unchecked	Unchecked	Unchecked	Unchecked	Unchecked	Unchecked		Unchecked	Unchecked	Unchecked	Unchecked
Screening Data	Kiruddu National Referral Hospital		10/4/2021	Admitted to tuberculosis inpatient ward	June 1st - July 31, 2021	40	Female	Yes	Yes	Other family	Complete	Yes	Recently had a brain surgery and can't talk for long on phone	No	No	Incomplete
Screening Data	Kiruddu National Referral Hospital		10/4/2021	Admitted to tuberculosis inpatient ward	June 1st - July 31, 2021	52	Male	Yes	Yes	Other family	Complete	Yes		Yes	Yes	Complete
Study Data																	Unchecked	Unchecked	Unchecked	Checked	No										Unchecked	Unchecked	Unchecked	Unchecked	Unchecked	Unchecked	Unchecked	Unchecked	Unchecked	Unchecked	Unchecked	Unchecked	Unchecked	Unchecked		Unchecked	Unchecked	Unchecked	Unchecked
Screening Data	Kiruddu National Referral Hospital		10/4/2021	Admitted to tuberculosis inpatient ward	June 1st - July 31, 2021	36	Male	Yes	Yes	Other family	Complete	Yes		Yes	Yes	Complete
Study Data																	Unchecked	Unchecked	Unchecked	Checked	No										Unchecked	Unchecked	Unchecked	Unchecked	Unchecked	Unchecked	Unchecked	Unchecked	Unchecked	Unchecked	Unchecked	Unchecked	Unchecked	Unchecked		Unchecked	Unchecked	Unchecked	Unchecked
Screening Data	Kiruddu National Referral Hospital		10/4/2021	Admitted to tuberculosis inpatient ward	June 1st - July 31, 2021	44	Male	Yes	No		Complete	Yes		Yes	Yes	Complete
Study Data																	Unchecked	Unchecked	Unchecked	Checked	No										Unchecked	Unchecked	Unchecked	Unchecked	Unchecked	Unchecked	Unchecked	Unchecked	Unchecked	Unchecked	Unchecked	Unchecked	Unchecked	Unchecked		Unchecked	Unchecked	Unchecked	Unchecked
Screening Data	Kiruddu National Referral Hospital		10/4/2021	Diagnosed with tuberculosis	June 1st - July 31, 2021	40	Female	No	Yes	Other family	Complete	Yes		Yes	Yes	Incomplete
Study Data																	Checked	Checked	Unchecked	Checked	Yes	1998	3	After June 2020	Hospital		Mulago National Referral Hospital		2 weeks to a month	4	Unchecked	Unchecked	Unchecked	Unchecked	Unchecked	Unchecked	Unchecked	Unchecked	Unchecked	Unchecked	Unchecked	Unchecked	Unchecked	Checked	Was seeking treatment in clinic	Unchecked	Unchecked	Checked	Unchecked
Screening Data	Kiruddu National Referral Hospital		10/4/2021	Diagnosed with tuberculosis	June 1st - July 31, 2021	19	Male	Yes	Yes	Other family	Complete	Yes		Yes	Yes	Complete
Study Data																	Checked	Unchecked	Unchecked	Unchecked	No			After June 2020	Hospital		Kiruddu National Referral Hospital		1-2 weeks	2	Unchecked	Unchecked	Unchecked	Unchecked	Unchecked	Unchecked	Unchecked	Unchecked	Unchecked	Unchecked	Unchecked	Unchecked	Unchecked	Checked	NA	Unchecked	Unchecked	Unchecked	Unchecked
Screening Data	Kiruddu National Referral Hospital		10/4/2021	Diagnosed with tuberculosis	June 1st - July 31, 2021	30	Male	Yes	Yes	Other family	Complete	Yes	Phone is still off	No	No	Incomplete
Screening Data	Kiruddu National Referral Hospital		10/4/2021	Diagnosed with tuberculosis	June 1st - July 31, 2021	60	Male	Yes	Yes	Other family	Complete	Yes	Phone still off, nok didn't pick	No	No	Incomplete
Screening Data	Kiruddu National Referral Hospital		10/4/2021	Diagnosed with tuberculosis	June 1st - July 31, 2021	23	Male	Yes	Yes	Other family	Complete	Yes	Phone is still Off	No	No	Incomplete
Screening Data	Kiruddu National Referral Hospital		10/4/2021	Admitted to tuberculosis inpatient ward	June 1st - July 31, 2021	29	Female	Yes	Yes	Other family	Complete	Yes	Patient only understands Acholi	Yes	Yes	Complete
Study Data																	Unchecked	Unchecked	Unchecked	Checked	No										Unchecked	Unchecked	Unchecked	Unchecked	Unchecked	Unchecked	Unchecked	Unchecked	Unchecked	Unchecked	Unchecked	Unchecked	Unchecked	Unchecked		Unchecked	Unchecked	Unchecked	Unchecked
Screening Data	Kiruddu National Referral Hospital		10/4/2021	Diagnosed with tuberculosis	June 1st - July 31, 2021	40	Male	No	Yes	Other family	Complete	Yes	Nok stays far away from patient	No	No	Incomplete
Screening Data	Kiruddu National Referral Hospital		10/4/2021	Diagnosed with tuberculosis	June 1st - July 31, 2021	54	Male	Yes	Yes	Other family	Complete	Yes	Participant's Phone off, nok didn't pick	No	No	Incomplete
Screening Data	Kiruddu National Referral Hospital		10/4/2021	Diagnosed with tuberculosis	June 1st - July 31, 2021	23	Male	Yes	Yes	Other family	Complete	Yes	Client understands lukonjo and kiswahili	No	No	Incomplete
Screening Data	Kiruddu National Referral Hospital		10/4/2021	Diagnosed with tuberculosis	June 1st - July 31, 2021	31	Male	Yes	Yes	Other family	Complete	Yes		Yes	Yes	Incomplete
Study Data																	Checked	Unchecked	Unchecked	Unchecked	No			After June 2020	Public care facility		Other	Mabirizi nursing home, kuleekana	1-2 weeks	2	Unchecked	Unchecked	Unchecked	Unchecked	Unchecked	Unchecked	Unchecked	Unchecked	Unchecked	Unchecked	Unchecked	Unchecked	Unchecked	Checked	Getting treatment from mabirizi nursing home	Unchecked	Unchecked	Unchecked	Unchecked
Screening Data	Kiruddu National Referral Hospital		10/4/2021	Diagnosed with tuberculosis	June 1st - July 31, 2021	18	Female	Yes	Yes	Other family	Complete	Yes	Participant phone, nok didn't pick	No	No	Incomplete
Screening Data	Kiruddu National Referral Hospital		10/6/2021	Visited tuberculosis clinic	After June 2020	19	Female	Yes	No		Complete	Yes	Participant's Phone is still off	No	No	Incomplete
Screening Data	Kiruddu National Referral Hospital		10/6/2021	Visited tuberculosis clinic	After June 2020	49	Male	Yes	Yes	Other family	Complete	Yes		Yes	Yes	Complete
Study Data																	Unchecked	Checked	Unchecked	Unchecked	No										Unchecked	Unchecked	Unchecked	Unchecked	Unchecked	Unchecked	Unchecked	Unchecked	Unchecked	Unchecked	Unchecked	Unchecked	Unchecked	Unchecked		Unchecked	Unchecked	Checked	Unchecked
Screening Data	Kiruddu National Referral Hospital		10/6/2021	Visited tuberculosis clinic	After June 2020	31	Female	Yes	Yes	Other family	Complete	Yes	Participant's Phone is still off, nok didn't pick	No	No	Incomplete
Screening Data	Kiruddu National Referral Hospital		10/6/2021	Visited tuberculosis clinic	After June 2020	41	Male	Yes	Yes	Other family	Complete	Yes		Yes	Yes	Complete
Study Data																	Unchecked	Checked	Unchecked	Unchecked	No										Unchecked	Unchecked	Unchecked	Unchecked	Unchecked	Unchecked	Unchecked	Unchecked	Unchecked	Unchecked	Unchecked	Unchecked	Unchecked	Unchecked		Unchecked	Unchecked	Checked	Unchecked
Screening Data	Kiruddu National Referral Hospital		10/6/2021	Visited tuberculosis clinic	June 1st - July 31, 2021	34	Female	Yes	Yes	Other family	Complete	Yes	Participant still Didn't pick	No	No	Incomplete
Screening Data	Kiruddu National Referral Hospital		10/6/2021	Visited tuberculosis clinic	After June 2020	40	Male	Yes	Yes	Other family	Complete	Yes		Yes	Yes	Complete
Study Data																	Unchecked	Checked	Unchecked	Unchecked	No										Unchecked	Unchecked	Unchecked	Unchecked	Unchecked	Unchecked	Unchecked	Unchecked	Unchecked	Unchecked	Unchecked	Unchecked	Unchecked	Unchecked		Unchecked	Checked	Unchecked	Unchecked
Screening Data	Kiruddu National Referral Hospital		10/6/2021	Visited tuberculosis clinic	After June 2020	21	Male	Yes	Yes	Other family	Complete	Yes	Participant's Phone still off, nok still didn't pick	No	No	Incomplete
Screening Data	Kiruddu National Referral Hospital		10/6/2021	Visited tuberculosis clinic	After June 2020	43	Female	Yes	Yes	Other family	Complete					Incomplete
Screening Data	Kiruddu National Referral Hospital		10/6/2021	Visited tuberculosis clinic	After June 2020	66	Female	Yes	Yes	Friend	Complete	Yes		Yes	Yes	Complete
Study Data																	Unchecked	Checked	Unchecked	Unchecked	No										Unchecked	Unchecked	Unchecked	Unchecked	Unchecked	Unchecked	Unchecked	Unchecked	Unchecked	Unchecked	Unchecked	Unchecked	Unchecked	Unchecked		Unchecked	Unchecked	Checked	Unchecked
Screening Data	Kiruddu National Referral Hospital		10/6/2021	Visited tuberculosis clinic	After June 2020	22	Female	Yes	Yes	Other family	Complete	Yes	Only communicates in swahili	No	No	Incomplete
Screening Data	Kiruddu National Referral Hospital		10/6/2021	Visited tuberculosis clinic	After June 2020	33	Female	Yes	Yes	Other family	Complete	Yes	Patient has no phone and Nok stays away from patient	No	No	Incomplete
Screening Data	Kiruddu National Referral Hospital		10/6/2021	Visited tuberculosis clinic	After June 2020	27	Female	Yes	Yes	Other family	Complete	Yes	Nok stays far away from the patient	No	No	Incomplete
Screening Data	Kiruddu National Referral Hospital		10/6/2021	Visited tuberculosis clinic	After June 2020	19	Male	Yes	Yes	Other family	Complete	Yes		Yes	Yes	Complete
Study Data																	Unchecked	Checked	Unchecked	Unchecked	No										Unchecked	Unchecked	Unchecked	Unchecked	Unchecked	Unchecked	Unchecked	Unchecked	Unchecked	Unchecked	Unchecked	Unchecked	Unchecked	Unchecked		Unchecked	Checked	Unchecked	Unchecked
Screening Data	Kiruddu National Referral Hospital		10/6/2021	Visited tuberculosis clinic	After June 2020	27	Female	Yes	Yes	Other family	Complete	Yes	Patient has no phone, stays in bulenga and far away from Nok (Jinja)	No	No	Incomplete
Screening Data	Kiruddu National Referral Hospital		10/6/2021	Visited tuberculosis clinic	After June 2020	39	Female	Yes	No		Complete	Yes	Phone still off	No	No	Incomplete
Screening Data	Kiruddu National Referral Hospital		10/6/2021	Visited tuberculosis clinic	After June 2020	23	Male	Yes	Yes	Other family	Complete	Yes	Nok not with patient	No	No	Incomplete
Screening Data	Kiruddu National Referral Hospital		10/6/2021	Visited tuberculosis clinic	After June 2020	21	Male	Yes	Yes	Other family	Complete	Yes	Participant's Phone still off, nok stays away	No	No	Incomplete
Screening Data	Kiruddu National Referral Hospital		10/6/2021	Visited tuberculosis clinic	After June 2020	38	Male	Yes	Yes	Other family	Complete	Yes		Yes	Yes	Complete
Study Data																	Unchecked	Checked	Unchecked	Unchecked	Yes	2017	2								Unchecked	Unchecked	Unchecked	Unchecked	Unchecked	Unchecked	Unchecked	Unchecked	Unchecked	Unchecked	Unchecked	Unchecked	Unchecked	Unchecked		Checked	Checked	Unchecked	Unchecked
Screening Data	Kiruddu National Referral Hospital		10/6/2021	Visited tuberculosis clinic	After June 2020	35	Male	Yes	Yes	Other family	Complete	Yes		Yes	Yes	Complete
Study Data																	Unchecked	Checked	Unchecked	Unchecked	No										Unchecked	Unchecked	Unchecked	Unchecked	Unchecked	Unchecked	Unchecked	Unchecked	Unchecked	Unchecked	Unchecked	Unchecked	Unchecked	Unchecked		Unchecked	Checked	Checked	Unchecked
Screening Data	Kiruddu National Referral Hospital		10/6/2021	Visited tuberculosis clinic	After June 2020	28	Male	Yes	Yes	Other family	Complete	Yes	To call back, nok not with participant	No	No	Incomplete
Screening Data	Kiruddu National Referral Hospital		10/6/2021	Visited tuberculosis clinic	After June 2020	23	Male	Yes	Yes	Other family	Complete	Yes		Yes	Yes	Complete
Study Data																	Checked	Checked	Unchecked	Unchecked	No			After June 2020	Hospital		Kiruddu National Referral Hospital		2 weeks to a month	1	Unchecked	Unchecked	Unchecked	Unchecked	Unchecked	Unchecked	Unchecked	Unchecked	Unchecked	Unchecked	Unchecked	Unchecked	Unchecked	Checked	The treatment I was seeking was for the usual chest cough	Unchecked	Unchecked	Checked	Unchecked
Screening Data	Kiruddu National Referral Hospital		10/6/2021	Visited tuberculosis clinic	After June 2020	52	Male	Yes	No		Complete	Yes		Yes	Yes	Complete
Study Data																	Checked	Checked	Unchecked	Unchecked	No			After June 2020	Hospital		Kiruddu National Referral Hospital		over 2 months	0	Unchecked	Unchecked	Unchecked	Unchecked	Unchecked	Unchecked	Unchecked	Unchecked	Unchecked	Unchecked	Unchecked	Unchecked	Checked	Unchecked		Unchecked	Unchecked	Checked	Unchecked
Screening Data	Kiruddu National Referral Hospital		10/6/2021	Visited tuberculosis clinic	After June 2020	42	Female	Yes	Yes	Other family	Complete	Yes		Yes	Yes	Complete
Study Data																	Checked	Checked	Unchecked	Checked	No			After June 2020	Hospital		Kiruddu National Referral Hospital		1-2 months	3	Unchecked	Unchecked	Unchecked	Unchecked	Unchecked	Unchecked	Unchecked	Unchecked	Unchecked	Unchecked	Unchecked	Unchecked	Unchecked	Checked	Was seeking treatment for malaria	Unchecked	Unchecked	Checked	Unchecked
Screening Data	Kiruddu National Referral Hospital		10/6/2021	Visited tuberculosis clinic	After June 2020	48	Male	Yes	Yes	Other family	Complete	Yes		Yes	Yes	Complete
Study Data																	Checked	Checked	Unchecked	Unchecked	No			After June 2020	Hospital		Kiruddu National Referral Hospital		over 2 months	1	Unchecked	Unchecked	Unchecked	Unchecked	Unchecked	Unchecked	Unchecked	Unchecked	Unchecked	Unchecked	Unchecked	Unchecked	Unchecked	Checked	Had gone to mulago did checkup and it was negative for TB	Unchecked	Unchecked	Checked	Unchecked
Screening Data	Kiruddu National Referral Hospital		10/6/2021	Visited tuberculosis clinic	After June 2020	38	Female	Yes	Yes	Other family	Complete	Yes		Yes	Yes	Complete
Study Data																	Unchecked	Checked	Unchecked	Checked	No										Unchecked	Unchecked	Unchecked	Unchecked	Unchecked	Unchecked	Unchecked	Unchecked	Unchecked	Unchecked	Unchecked	Unchecked	Unchecked	Unchecked		Unchecked	Unchecked	Checked	Unchecked
Screening Data	Kiruddu National Referral Hospital		10/6/2021	Visited tuberculosis clinic	After June 2020	32	Female	Yes	Yes	Other family	Complete	Yes	Nok not with participant	No	No	Incomplete
Screening Data	Kiruddu National Referral Hospital		10/6/2021	Visited tuberculosis clinic	After June 2020	29	Female	Yes	Yes	Other family	Complete	Yes		Yes	Yes	Complete
Study Data																	Unchecked	Checked	Unchecked	Checked	No										Unchecked	Unchecked	Unchecked	Unchecked	Unchecked	Unchecked	Unchecked	Unchecked	Unchecked	Unchecked	Unchecked	Unchecked	Unchecked	Unchecked		Unchecked	Unchecked	Checked	Unchecked
Screening Data	Kiruddu National Referral Hospital		10/6/2021	Visited tuberculosis clinic	After June 2020	65	Female	Yes	Yes	Other family	Complete	Yes	Participant unable to talk. She got so ill after completing TB dose in September	No	No	Incomplete
Screening Data	Kiruddu National Referral Hospital		10/6/2021	Visited tuberculosis clinic	After June 2020	52	Female	Yes	Yes	Other family	Complete	Yes	Participant's Phone is still off, nok stays far from Participant	No	No	Incomplete
Screening Data	Kiruddu National Referral Hospital		10/6/2021	Visited tuberculosis clinic	After June 2020	38	Male	Yes	Yes	Other family	Complete	Yes	Participant's Phone got a problem, nok isn't with participant	No	No	Incomplete
Screening Data	Kiruddu National Referral Hospital		10/6/2021	Visited tuberculosis clinic	After June 2020	38	Female	Yes	Yes	Other family	Complete	Yes		Yes	Yes	Complete
Study Data																	Checked	Checked	Unchecked	Unchecked	No			After June 2020	Hospital		Kiruddu National Referral Hospital		1-2 weeks	1	Unchecked	Unchecked	Unchecked	Unchecked	Unchecked	Unchecked	Unchecked	Unchecked	Unchecked	Unchecked	Unchecked	Unchecked	Unchecked	Checked	Thought it was the usual cough and I was getting treatment from the clinic	Unchecked	Unchecked	Checked	Unchecked
Screening Data	Kiruddu National Referral Hospital		10/6/2021	Visited tuberculosis clinic	After June 2020	40	Male	Yes	Yes	Other family	Complete	Yes		Yes	Yes	Complete
Study Data																	Checked	Checked	Unchecked	Unchecked	No			After June 2020	Hospital		Kiruddu National Referral Hospital		over 2 months	3	Unchecked	Unchecked	Unchecked	Unchecked	Unchecked	Unchecked	Unchecked	Unchecked	Unchecked	Unchecked	Unchecked	Unchecked	Unchecked	Checked	Thought it was covid so I was doing preventive measures for covid	Unchecked	Unchecked	Checked	Unchecked
Screening Data	Kiruddu National Referral Hospital		10/6/2021	Visited tuberculosis clinic	After June 2020	32	Female	Yes	Yes	Other family	Complete	Yes		Yes	Yes	Complete
Study Data																	Checked	Checked	Unchecked	Checked	No			After June 2020	Hospital		Kiruddu National Referral Hospital		1-2 weeks	1	Unchecked	Unchecked	Unchecked	Unchecked	Unchecked	Unchecked	Unchecked	Unchecked	Unchecked	Unchecked	Unchecked	Unchecked	Unchecked	Checked	Didn't feel sick	Unchecked	Unchecked	Checked	Unchecked
Screening Data	Kiruddu National Referral Hospital		10/6/2021	Visited tuberculosis clinic	After June 2020	27	Male	Yes	Yes	Other family	Complete	Yes	Participant very busy to talk	No	No	Incomplete
Screening Data	Kiruddu National Referral Hospital		10/6/2021	Visited tuberculosis clinic	After June 2020	38	Female	Yes	No		Complete	Yes		Yes	Yes	Complete
Study Data																	Checked	Checked	Unchecked	Checked	No			After June 2020	Hospital		Other	Butabika hospital	1-2 months	3	Unchecked	Unchecked	Unchecked	Unchecked	Unchecked	Unchecked	Unchecked	Unchecked	Unchecked	Unchecked	Unchecked	Unchecked	Unchecked	Checked	Didn't know it was TB I was treating	Unchecked	Unchecked	Checked	Unchecked
Screening Data	Kiruddu National Referral Hospital		10/6/2021	Visited tuberculosis clinic	After June 2020	54	Male	Yes	Yes	Other family	Complete	Yes	Phone is still off	No	No	Incomplete
Screening Data	Kiruddu National Referral Hospital		10/6/2021	Visited tuberculosis clinic	After June 2020	40	Male	Yes	No		Complete	Yes	Both participant and nok Phones are off	No	No	Incomplete
Screening Data	Kiruddu National Referral Hospital		10/6/2021	Visited tuberculosis clinic	After June 2020	19	Male	Yes	Yes	Other family	Complete	Yes	Participant's Phone is off and Nok is away	No	No	Incomplete
Screening Data	Kiruddu National Referral Hospital		10/6/2021	Visited tuberculosis clinic	After June 2020	24	Female	Yes	Yes	Other family	Complete	Yes		Yes	Yes	Complete
Study Data																	Checked	Checked	Unchecked	Unchecked	No			After June 2020	Hospital		Kiruddu National Referral Hospital		1-2 months	1	Checked	Unchecked	Unchecked	Unchecked	Unchecked	Unchecked	Unchecked	Unchecked	Unchecked	Unchecked	Unchecked	Unchecked	Unchecked	Checked	Did a scan which showed a liver inflammation	Unchecked	Unchecked	Checked	Unchecked
Screening Data	Kiruddu National Referral Hospital		10/6/2021	Visited tuberculosis clinic	After June 2020	38	Male	Yes	Yes	Other family	Complete	Yes	Nok stays away, says Participant has no phone	No	No	Incomplete
Screening Data	Kiruddu National Referral Hospital		10/6/2021	Visited tuberculosis clinic	After June 2020	38	Male	Yes	Yes	Other family	Complete	Yes		Yes	Yes	Complete
Study Data																	Checked	Checked	Unchecked	Unchecked	No			After June 2020	Hospital		Kiruddu National Referral Hospital		over 2 months	8	Unchecked	Unchecked	Unchecked	Unchecked	Unchecked	Unchecked	Unchecked	Unchecked	Unchecked	Unchecked	Unchecked	Unchecked	Unchecked	Checked	I was receiving treatment not knowing it was TB	Unchecked	Unchecked	Checked	Unchecked
Screening Data	Kiruddu National Referral Hospital		10/7/2021	Visited tuberculosis clinic	After June 2020	20	Male	Yes	Yes	Other family	Complete	Yes	Had already been captured in missed category (KR224)	No	No	Incomplete
Screening Data	Kiruddu National Referral Hospital		10/7/2021	Visited tuberculosis clinic	After June 2020	53	Female	Yes	Yes	Other family	Complete	Yes	Phone off	No	No	Complete
Study Data																	Checked	Checked	Unchecked	Unchecked	No			After June 2020	Hospital		Kiruddu National Referral Hospital		over 2 months	8	Unchecked	Unchecked	Unchecked	Unchecked	Unchecked	Unchecked	Unchecked	Unchecked	Unchecked	Unchecked	Unchecked	Checked	Unchecked	Unchecked		Unchecked	Unchecked	Checked	Unchecked
Screening Data	Kiruddu National Referral Hospital		10/7/2021	Visited tuberculosis clinic	After June 2020	43	Male	Yes	Yes	Other family	Complete	Yes	Wrong number for participant, nok will contact him and get back to me	No	No	Incomplete
Screening Data	Kiruddu National Referral Hospital		10/7/2021	Visited tuberculosis clinic	After June 2020	23	Male	Yes	Yes	Other family	Complete	Yes		Yes	Yes	Complete
Study Data																	Checked	Checked	Unchecked	Unchecked	No			After June 2020	Hospital		Kiruddu National Referral Hospital		1-2 weeks	1	Unchecked	Unchecked	Unchecked	Unchecked	Unchecked	Unchecked	Unchecked	Unchecked	Unchecked	Unchecked	Unchecked	Unchecked	Unchecked	Checked	Treating cough not knowing it was TB	Unchecked	Unchecked	Checked	Unchecked
Screening Data	Kiruddu National Referral Hospital		10/7/2021	Visited tuberculosis clinic	After June 2020	37	Female	Yes	Yes	Other family	Complete	Yes		Yes	Yes	Complete
Study Data																	Checked	Checked	Unchecked	Checked	No			After June 2020	Hospital		Kiruddu National Referral Hospital		over 2 months	5	Unchecked	Unchecked	Unchecked	Unchecked	Unchecked	Unchecked	Unchecked	Unchecked	Unchecked	Unchecked	Unchecked	Unchecked	Unchecked	Checked	Didn't know it was TB and I was treating cough	Unchecked	Unchecked	Checked	Unchecked
Screening Data	Kiruddu National Referral Hospital		10/7/2021	Visited tuberculosis clinic	After June 2020	35	Female	Yes	Yes	Other family	Complete	Yes	Nok not with participant	No	No	Incomplete
Screening Data	Kiruddu National Referral Hospital		10/7/2021	Visited tuberculosis clinic	After June 2020	22	Male	Yes	Yes	Other family	Complete	Yes		Yes	Yes	Complete
Study Data																	Checked	Checked	Unchecked	Unchecked	No			After June 2020	Hospital		Kiruddu National Referral Hospital		1-2 weeks	2	Unchecked	Unchecked	Unchecked	Unchecked	Unchecked	Unchecked	Unchecked	Unchecked	Unchecked	Unchecked	Unchecked	Unchecked	Unchecked	Checked	Was treating other things not knowing it was TB	Unchecked	Unchecked	Checked	Unchecked
Screening Data	Kiruddu National Referral Hospital		10/7/2021	Visited tuberculosis clinic	After June 2020	25	Male	Yes	Yes	Other family	Complete	Yes		Yes	Yes	Complete
Study Data																	Unchecked	Checked	Unchecked	Unchecked	Yes	2010	2								Unchecked	Unchecked	Unchecked	Unchecked	Unchecked	Unchecked	Unchecked	Unchecked	Unchecked	Unchecked	Unchecked	Unchecked	Unchecked	Unchecked		Unchecked	Unchecked	Checked	Unchecked
Screening Data	Kiruddu National Referral Hospital		10/7/2021	Visited tuberculosis clinic	After June 2020	43	Male	Yes	Yes	Other family	Complete	Yes		Yes	Yes	Complete
Study Data																	Checked	Checked	Unchecked	Unchecked	No			After June 2020	Hospital		Kiruddu National Referral Hospital		over 2 months	4	Unchecked	Unchecked	Unchecked	Unchecked	Unchecked	Unchecked	Checked	Unchecked	Unchecked	Unchecked	Unchecked	Unchecked	Unchecked	Unchecked		Unchecked	Unchecked	Checked	Unchecked
Screening Data	Other or multiple	Kitebi HCIV	4/12/2021			34	Male	Yes	Yes	Partner	Complete			Yes	Yes	Complete
Study Data																	Unchecked	Unchecked	Checked	Unchecked											Unchecked	Unchecked	Unchecked	Unchecked	Unchecked	Unchecked	Unchecked	Unchecked	Unchecked	Unchecked	Unchecked	Unchecked	Unchecked	Unchecked		Unchecked	Unchecked	Unchecked	Unchecked
Screening Data	Other or multiple	Kitebi HCIV	4/12/2021			35	Female	No	Yes	Other family	Complete					Incomplete
Study Data																	Unchecked	Unchecked	Unchecked	Unchecked											Unchecked	Unchecked	Unchecked	Unchecked	Unchecked	Unchecked	Unchecked	Unchecked	Unchecked	Unchecked	Unchecked	Unchecked	Unchecked	Unchecked		Unchecked	Unchecked	Unchecked	Unchecked
Screening Data	Other or multiple	Kitebi	4/12/2021			34	Male	Yes	Yes	Other family	Complete			Yes	Yes	Complete
Study Data																	Unchecked	Unchecked	Checked	Unchecked	Yes	2020	1								Unchecked	Unchecked	Unchecked	Unchecked	Unchecked	Unchecked	Unchecked	Unchecked	Unchecked	Unchecked	Unchecked	Unchecked	Unchecked	Unchecked		Unchecked	Unchecked	Unchecked	Unchecked
Screening Data	Other or multiple	Kitebi HCIV	4/12/2021			80	Male	No	Yes	Child	Complete			Yes	Yes	Complete
Study Data																	Unchecked	Unchecked	Checked	Unchecked	Yes	2020	1								Unchecked	Unchecked	Unchecked	Unchecked	Unchecked	Unchecked	Unchecked	Unchecked	Unchecked	Unchecked	Unchecked	Unchecked	Unchecked	Unchecked		Unchecked	Unchecked	Unchecked	Unchecked
Screening Data	Other or multiple	Kitebi HCIV	4/12/2021			42	Male	No	Yes	Other family	Complete					Incomplete
Study Data																	Unchecked	Unchecked	Unchecked	Unchecked											Unchecked	Unchecked	Unchecked	Unchecked	Unchecked	Unchecked	Unchecked	Unchecked	Unchecked	Unchecked	Unchecked	Unchecked	Unchecked	Unchecked		Unchecked	Unchecked	Unchecked	Unchecked
Screening Data	Other or multiple	Kitebi HCIV	4/12/2021			28	Male	Yes	No		Complete					Incomplete
Study Data																	Unchecked	Unchecked	Unchecked	Unchecked											Unchecked	Unchecked	Unchecked	Unchecked	Unchecked	Unchecked	Unchecked	Unchecked	Unchecked	Unchecked	Unchecked	Unchecked	Unchecked	Unchecked		Unchecked	Unchecked	Unchecked	Unchecked
Screening Data	Other or multiple	Kitebi	4/12/2021			37	Female	Yes	Yes	Sibling	Complete					Incomplete
Study Data																	Unchecked	Unchecked	Unchecked	Unchecked											Unchecked	Unchecked	Unchecked	Unchecked	Unchecked	Unchecked	Unchecked	Unchecked	Unchecked	Unchecked	Unchecked	Unchecked	Unchecked	Unchecked		Unchecked	Unchecked	Unchecked	Unchecked
Screening Data	Other or multiple	KITEBI	4/12/2021			51	Male	Yes	Yes	Other family	Complete					Incomplete
Study Data																	Unchecked	Unchecked	Unchecked	Unchecked											Unchecked	Unchecked	Unchecked	Unchecked	Unchecked	Unchecked	Unchecked	Unchecked	Unchecked	Unchecked	Unchecked	Unchecked	Unchecked	Unchecked		Unchecked	Unchecked	Unchecked	Unchecked
Screening Data	Other or multiple	Kitebi	4/12/2021			29	Male	No	Yes	Sibling	Complete					Incomplete
Study Data																	Unchecked	Unchecked	Unchecked	Unchecked											Unchecked	Unchecked	Unchecked	Unchecked	Unchecked	Unchecked	Unchecked	Unchecked	Unchecked	Unchecked	Unchecked	Unchecked	Unchecked	Unchecked		Unchecked	Unchecked	Unchecked	Unchecked
Screening Data	Other or multiple	Kitebi	4/12/2021			35	Male	Yes	Yes	Other family	Complete					Incomplete
Study Data																	Unchecked	Unchecked	Unchecked	Unchecked											Unchecked	Unchecked	Unchecked	Unchecked	Unchecked	Unchecked	Unchecked	Unchecked	Unchecked	Unchecked	Unchecked	Unchecked	Unchecked	Unchecked		Unchecked	Unchecked	Unchecked	Unchecked
Screening Data	Other or multiple	Kitebe	4/12/2021			41	Male	No	Yes	Other family	Complete					Incomplete
Study Data																	Unchecked	Unchecked	Unchecked	Unchecked											Unchecked	Unchecked	Unchecked	Unchecked	Unchecked	Unchecked	Unchecked	Unchecked	Unchecked	Unchecked	Unchecked	Unchecked	Unchecked	Unchecked		Unchecked	Unchecked	Unchecked	Unchecked
Screening Data	Other or multiple	Kitebi HCIV	4/12/2021			49	Male	Yes	Yes	Partner	Complete			Yes	Yes	Complete
Study Data																	Checked	Unchecked	Unchecked	Unchecked	Yes	2020	1	September, 2019 - March, 15th, 2020	Public care facility		Other	Kitebi HCIV	over 2 months	1	Unchecked	Unchecked	Unchecked	Unchecked	Unchecked	Unchecked	Unchecked	Unchecked	Unchecked	Unchecked	Unchecked	Unchecked	Unchecked	Checked	Tried self medications	Unchecked	Unchecked	Unchecked	Unchecked
Screening Data	Other or multiple	Kitebi HCIV	4/12/2021			30	Male	Yes	Yes	Other family	Complete					Incomplete
Study Data																	Unchecked	Unchecked	Unchecked	Unchecked											Unchecked	Unchecked	Unchecked	Unchecked	Unchecked	Unchecked	Unchecked	Unchecked	Unchecked	Unchecked	Unchecked	Unchecked	Unchecked	Unchecked		Unchecked	Unchecked	Unchecked	Unchecked
Screening Data	Other or multiple	Kitebi HCIV	4/12/2021			25	Female	No	Yes	Other family	Complete					Incomplete
Study Data																	Unchecked	Unchecked	Unchecked	Unchecked											Unchecked	Unchecked	Unchecked	Unchecked	Unchecked	Unchecked	Unchecked	Unchecked	Unchecked	Unchecked	Unchecked	Unchecked	Unchecked	Unchecked		Unchecked	Unchecked	Unchecked	Unchecked
Screening Data	Other or multiple	Kitebi HCIV	4/12/2021			41	Male	Yes	Yes	Other family	Complete	Yes		Yes	Yes	Complete
Study Data																	Unchecked	Unchecked	Unchecked	Unchecked											Unchecked	Unchecked	Unchecked	Unchecked	Unchecked	Unchecked	Unchecked	Unchecked	Unchecked	Unchecked	Unchecked	Unchecked	Unchecked	Unchecked		Unchecked	Unchecked	Unchecked	Unchecked
Screening Data	Other or multiple	Kitebi HCIV	4/12/2021			32	Male	Yes	Yes	Other family	Complete					Incomplete
Study Data																	Unchecked	Unchecked	Unchecked	Unchecked											Unchecked	Unchecked	Unchecked	Unchecked	Unchecked	Unchecked	Unchecked	Unchecked	Unchecked	Unchecked	Unchecked	Unchecked	Unchecked	Unchecked		Unchecked	Unchecked	Unchecked	Unchecked
Screening Data	Other or multiple	Kitebi HCIV	4/12/2021			36	Female	Yes	Yes	Other family	Complete			Yes	Yes	Complete
Study Data																	Checked	Unchecked	Unchecked	Unchecked	Yes	2020	4	March 15th - June, 2020	Public care facility		Other	Kitebi HCIV	2 weeks to a month	1	Checked	Checked	Unchecked	Unchecked	Unchecked	Unchecked	Unchecked	Unchecked	Unchecked	Unchecked	Unchecked	Unchecked	Unchecked	Unchecked		Unchecked	Unchecked	Unchecked	Unchecked
Screening Data	Other or multiple	Kitebi HC	4/12/2021			43	Female	Yes	No		Complete			Yes	Yes	Complete
Study Data																	Checked	Unchecked	Unchecked	Unchecked	Yes	2017	2	September, 2019 - March, 15th, 2020	Public care facility		Other	Kitebi HCIV	1-2 months	2	Unchecked	Unchecked	Unchecked	Unchecked	Unchecked	Unchecked	Unchecked	Unchecked	Unchecked	Unchecked	Unchecked	Unchecked	Unchecked	Checked	I didn't believe that I could get a relapse of TB	Unchecked	Unchecked	Unchecked	Unchecked
Screening Data	Other or multiple	Kitebi	4/12/2021			50	Male	No	Yes	Other family	Complete					Incomplete
Study Data																	Unchecked	Unchecked	Unchecked	Unchecked											Unchecked	Unchecked	Unchecked	Unchecked	Unchecked	Unchecked	Unchecked	Unchecked	Unchecked	Unchecked	Unchecked	Unchecked	Unchecked	Unchecked		Unchecked	Unchecked	Unchecked	Unchecked
Screening Data	Other or multiple	Kitebi	4/12/2021			32	Female	No	Yes	Other family	Complete			Yes	Yes	Complete
Study Data																	Unchecked	Checked	Unchecked	Unchecked	No										Unchecked	Unchecked	Unchecked	Unchecked	Unchecked	Unchecked	Unchecked	Unchecked	Unchecked	Unchecked	Unchecked	Unchecked	Unchecked	Unchecked		Checked	Unchecked	Unchecked	Unchecked
Screening Data	Other or multiple	Kitebi	4/12/2021			26	Female	Yes	No		Complete			Yes	Yes	Complete
Study Data																	Unchecked	Checked	Unchecked	Unchecked	No										Unchecked	Unchecked	Unchecked	Unchecked	Unchecked	Unchecked	Unchecked	Unchecked	Unchecked	Unchecked	Unchecked	Unchecked	Unchecked	Unchecked		Unchecked	Checked	Unchecked	Unchecked
Screening Data	Other or multiple		4/12/2021			28	Male	Yes	Yes	Other family	Complete					Incomplete
Study Data																	Unchecked	Unchecked	Unchecked	Unchecked											Unchecked	Unchecked	Unchecked	Unchecked	Unchecked	Unchecked	Unchecked	Unchecked	Unchecked	Unchecked	Unchecked	Unchecked	Unchecked	Unchecked		Unchecked	Unchecked	Unchecked	Unchecked
Screening Data	Other or multiple		4/12/2021			22	Female	Yes	Yes	Other family	Complete					Incomplete
Study Data																	Unchecked	Unchecked	Unchecked	Unchecked											Unchecked	Unchecked	Unchecked	Unchecked	Unchecked	Unchecked	Unchecked	Unchecked	Unchecked	Unchecked	Unchecked	Unchecked	Unchecked	Unchecked		Unchecked	Unchecked	Unchecked	Unchecked
Screening Data	Other or multiple		4/12/2021			50	Male	Yes	No		Complete			Yes	Yes	Complete
Study Data																	Unchecked	Unchecked	Unchecked	Checked	No										Unchecked	Unchecked	Unchecked	Unchecked	Unchecked	Unchecked	Unchecked	Unchecked	Unchecked	Unchecked	Unchecked	Unchecked	Unchecked	Unchecked		Unchecked	Unchecked	Checked	Unchecked
Screening Data	Other or multiple	Kitebi	4/12/2021			33	Female	Yes	Yes	Partner	Complete			Yes	Yes	Complete
Study Data																	Unchecked	Checked	Unchecked	Unchecked	Yes	2020	1								Unchecked	Unchecked	Unchecked	Unchecked	Unchecked	Unchecked	Unchecked	Unchecked	Unchecked	Unchecked	Unchecked	Unchecked	Unchecked	Unchecked		Unchecked	Checked	Unchecked	Unchecked
Screening Data	Other or multiple	Kawala	5/10/2021			32	Male	No	Yes	Other family	Complete	Yes		Yes	Yes	Complete
Study Data																	Checked	Unchecked	Unchecked	Unchecked	Yes	2020	2	September, 2019 - March, 15th, 2020	Public care facility		Other	Kawala HC IV	1-2 months	3	Unchecked	Unchecked	Unchecked	Unchecked	Unchecked	Unchecked	Checked	Unchecked	Unchecked	Unchecked	Unchecked	Unchecked	Unchecked	Unchecked		Unchecked	Unchecked	Unchecked	Unchecked
Screening Data	Other or multiple	Kawala	5/10/2021			42	Female	Yes	Yes	Other family	Complete					Incomplete
Screening Data	Other or multiple	Kawala	5/10/2021			45	Female	Yes	Yes	Other family	Complete					Incomplete
Screening Data	Other or multiple	Kawala	5/10/2021			24	Male	Yes	Yes	Partner	Complete	Yes		Yes	Yes	Complete
Study Data																	Checked	Unchecked	Unchecked	Unchecked	Yes	2020	1	September, 2019 - March, 15th, 2020	Public care facility		Other	Kawaala	over 2 months	3	Unchecked	Unchecked	Unchecked	Unchecked	Unchecked	Unchecked	Unchecked	Unchecked	Unchecked	Unchecked	Unchecked	Unchecked	Unchecked	Checked	I was getting treatment for cough instead of TB	Unchecked	Unchecked	Unchecked	Unchecked
Screening Data	Other or multiple	Kawala	5/10/2021			23	Male	Yes	Yes	Other family	Complete	Yes		Yes	Yes	Complete
Study Data																	Checked	Unchecked	Unchecked	Unchecked	No			March 15th - June, 2020	Public care facility		Other	Kawala HC IV	over 2 months	4	Unchecked	Unchecked	Unchecked	Unchecked	Unchecked	Unchecked	Unchecked	Unchecked	Unchecked	Unchecked	Unchecked	Checked	Unchecked	Unchecked		Unchecked	Unchecked	Unchecked	Unchecked
Screening Data	Other or multiple	Kawala	5/10/2021			25	Male	Yes	Yes	Other family	Complete	Yes		Yes	Yes	Complete
Study Data																	Checked	Unchecked	Unchecked	Unchecked	No			September, 2019 - March, 15th, 2020	Public care facility		Other	Kawala HC IV	over 2 months	5	Unchecked	Unchecked	Unchecked	Unchecked	Unchecked	Unchecked	Unchecked	Unchecked	Unchecked	Checked	Unchecked	Unchecked	Unchecked	Unchecked		Unchecked	Unchecked	Unchecked	Unchecked
Screening Data	Other or multiple	Kawala	5/10/2021			20	Female	Yes	Yes	Other family	Complete					Incomplete
Screening Data	Other or multiple	Kawala	5/10/2021			24	Male	Yes	No		Complete	Yes		Yes	Yes	Complete
Study Data																	Checked	Unchecked	Unchecked	Unchecked	Yes	2020	1	September, 2019 - March, 15th, 2020	Public care facility		Other	Kawala HC IV	1-2 months	3	Unchecked	Unchecked	Unchecked	Unchecked	Unchecked	Unchecked	Unchecked	Unchecked	Unchecked	Unchecked	Unchecked	Unchecked	Unchecked	Checked	I was trying to get treatment for other diseases and not TB	Unchecked	Unchecked	Unchecked	Unchecked
Screening Data	Other or multiple	Kawala	5/10/2021			30	Female	Yes	No		Complete	Yes		Yes	Yes	Complete
Study Data																	Checked	Unchecked	Unchecked	Unchecked	No			September, 2019 - March, 15th, 2020	Public care facility		Other	Kampala HC IV	over 2 months	2	Unchecked	Unchecked	Unchecked	Unchecked	Unchecked	Unchecked	Unchecked	Unchecked	Unchecked	Unchecked	Unchecked	Checked	Unchecked	Unchecked		Unchecked	Unchecked	Unchecked	Unchecked
Screening Data	Other or multiple	Kawala HC IV	5/12/2021			28	Male	Yes	Yes	Other family	Complete					Incomplete
Screening Data	Other or multiple	Kawala	5/10/2021			37	Male	Yes	Yes	Other family	Complete					Incomplete
Screening Data	Other or multiple	Kawala	5/10/2021			36	Male	Yes	Yes	Other family	Complete	Yes		Yes	Yes	Complete
Study Data																	Checked	Unchecked	Unchecked	Unchecked	No			September, 2019 - March, 15th, 2020	Public care facility		Other	Kawala HC IV	over 2 months	8	Unchecked	Unchecked	Unchecked	Unchecked	Unchecked	Unchecked	Unchecked	Unchecked	Unchecked	Unchecked	Unchecked	Checked	Unchecked	Checked	I also tried visiting small clinics for treatment but the cough didn't go.	Unchecked	Unchecked	Unchecked	Unchecked
Screening Data	Other or multiple	Kawala	5/10/2021			27	Female	Yes	Yes	Other family	Complete					Incomplete
Screening Data	Other or multiple	Kawala	5/10/2021			35	Male	Yes	No		Complete	Yes	Participant phone is off	No	No	Complete
Screening Data	Other or multiple	Kawala	5/10/2021			25	Female	Yes	Yes	Other family	Complete					Incomplete
Screening Data	Other or multiple	Kawala	5/10/2021			33	Female	Yes	No		Complete					Incomplete
Screening Data	Other or multiple	Kawala	5/10/2021			28	Male	Yes	No		Complete					Incomplete
Screening Data	Other or multiple	Kawala	5/10/2021			23	Male	No	No		Complete					Incomplete
Screening Data	Other or multiple	Kawala	5/10/2021			35	Male	Yes	No		Complete					Incomplete
Screening Data	Other or multiple	Kawala	5/10/2021			35	Female	Yes	Yes	Partner	Complete					Incomplete
Screening Data	Other or multiple	Kawala	5/10/2021			32	Male	Yes	Yes	Other family	Complete	No				Complete
Screening Data	Other or multiple	Kawala	5/10/2021			20	Female	Yes	Yes	Other family	Complete	Yes		Yes	Yes	Complete
Study Data																	Checked	Checked	Unchecked	Unchecked	No			March 15th - June, 2020	Public care facility		Other	Kawala HC IV	over 2 months	6	Unchecked	Unchecked	Unchecked	Unchecked	Unchecked	Unchecked	Unchecked	Unchecked	Unchecked	Unchecked	Unchecked	Checked	Unchecked	Checked	Tried other treatment for cough	Unchecked	Checked	Checked	Unchecked
Screening Data	Other or multiple	Kawala	5/10/2021			28	Female	Yes	Yes	Other family	Complete					Incomplete
Screening Data	Other or multiple	Kawala	5/10/2021			35	Male	Yes	Yes	Partner	Complete	Yes		Yes	Yes	Complete
Study Data																	Checked	Checked	Unchecked	Unchecked	No			September, 2019 - March, 15th, 2020	Public care facility		Other	Kawala HC IV	1-2 weeks	2	Unchecked	Unchecked	Unchecked	Unchecked	Unchecked	Unchecked	Unchecked	Unchecked	Unchecked	Unchecked	Unchecked	Unchecked	Checked	Checked	At first I thought it was normal cough	Checked	Checked	Unchecked	Unchecked
Screening Data	Other or multiple	Kawala	5/10/2021			80	Female	Yes	Yes	Child	Complete					Incomplete
Screening Data	Other or multiple	Kawala	5/10/2021			22	Male	Yes	Yes	Other family	Complete					Incomplete
Screening Data	Other or multiple	Kawala	5/10/2021			35	Male	No	No		Complete					Incomplete
Screening Data	Other or multiple	Kawala	5/10/2021			29	Female	Yes	Yes	Other family	Complete					Incomplete
Screening Data	Other or multiple	Kawala	5/10/2021			30	Female	Yes	Yes	Other family	Complete	Yes		Yes	Yes	Complete
Study Data																	Checked	Checked	Unchecked	Unchecked	No			September, 2019 - March, 15th, 2020	Public care facility		Other	Kawala HC IV	1-2 months	8	Unchecked	Unchecked	Unchecked	Unchecked	Unchecked	Unchecked	Unchecked	Unchecked	Unchecked	Unchecked	Unchecked	Checked	Unchecked	Unchecked		Checked	Checked	Unchecked	Unchecked
Screening Data	Other or multiple	Kawala	5/10/2021			26	Female	Yes	Yes	Other family	Complete					Incomplete
Screening Data	Other or multiple	Kawala	5/10/2021			34	Male	Yes	Yes	Other family	Complete	Yes		Yes	Yes	Complete
Study Data																	Unchecked	Unchecked	Checked	Unchecked	No										Unchecked	Unchecked	Unchecked	Unchecked	Unchecked	Unchecked	Unchecked	Unchecked	Unchecked	Unchecked	Unchecked	Unchecked	Unchecked	Unchecked		Unchecked	Unchecked	Unchecked	Unchecked
Screening Data	Other or multiple	Kawala	5/10/2021			28	Male	Yes	Yes	Other family	Complete					Incomplete
Screening Data	Other or multiple	Kawala	5/10/2021			23	Male	No	Yes	Other family	Complete					Incomplete
Screening Data	Other or multiple	Kawala HC IV	5/10/2021			25	Female	Yes	Yes	Other family	Complete					Incomplete
Screening Data	Other or multiple	Kawala HC IV	5/12/2021			44	Male	Yes	No		Complete					Incomplete
Screening Data	Other or multiple	Kawala HC IV	5/12/2021			42	Female	Yes	Yes	Other family	Complete					Incomplete
Screening Data	Other or multiple	Kawala HC IV	5/12/2021			40	Male	Yes	Yes	Other family	Complete					Incomplete
Screening Data	Other or multiple	Kawala HC IV	5/12/2021			18	Male	Yes	Yes	Parent	Complete	Yes		Yes	Yes	Complete
Study Data																	Unchecked	Unchecked	Checked	Unchecked	No										Unchecked	Unchecked	Unchecked	Unchecked	Unchecked	Unchecked	Unchecked	Unchecked	Unchecked	Unchecked	Unchecked	Unchecked	Unchecked	Unchecked		Unchecked	Unchecked	Unchecked	Unchecked
Screening Data	Other or multiple	Kawala HC IV	5/12/2021			55	Female	Yes	Yes	Other family	Complete	Yes		Yes	Yes	Complete
Study Data																	Unchecked	Unchecked	Checked	Unchecked	No										Unchecked	Unchecked	Unchecked	Unchecked	Unchecked	Unchecked	Unchecked	Unchecked	Unchecked	Unchecked	Unchecked	Unchecked	Unchecked	Unchecked		Unchecked	Unchecked	Unchecked	Unchecked
Screening Data	Other or multiple	Kawala HC IV	5/12/2021			38	Male	Yes	Yes	Other family	Complete					Incomplete
Screening Data	Other or multiple	Kawala HC IV	5/12/2021			32	Male	Yes	Yes	Other family	Complete	Yes	The participant has no time for the interview at the moment	Yes	No	Complete
Screening Data	Other or multiple	Kawala HC IV	5/12/2021			26	Male	Yes	No		Complete					Incomplete
Screening Data	Other or multiple	Kawala HC IV	5/12/2021			29	Male	Yes	Yes	Other family	Complete	Yes		Yes	Yes	Complete
Study Data																	Unchecked	Unchecked	Checked	Unchecked	No										Unchecked	Unchecked	Unchecked	Unchecked	Unchecked	Unchecked	Unchecked	Unchecked	Unchecked	Unchecked	Unchecked	Unchecked	Unchecked	Unchecked		Unchecked	Unchecked	Unchecked	Unchecked
Screening Data	Other or multiple	Kawala HC IV	5/12/2021			42	Male	Yes	No		Complete					Incomplete
Screening Data	Other or multiple	Kawala HC IV	5/12/2021			18	Female	No	Yes	Parent	Complete					Incomplete
Screening Data	Other or multiple	Kawala HC IV	5/12/2021			28	Male	Yes	Yes	Other family	Complete	Yes		Yes	Yes	Complete
Study Data																	Checked	Unchecked	Checked	Unchecked	No			March 15th - June, 2020	Public care facility		Other	Kawala HC IV	over 2 months	4	Unchecked	Unchecked	Unchecked	Unchecked	Unchecked	Unchecked	Unchecked	Unchecked	Unchecked	Unchecked	Checked	Checked	Unchecked	Checked	Tried treatment for cough	Unchecked	Unchecked	Unchecked	Unchecked
Screening Data	Other or multiple	Kawala HC IV	5/12/2021			27	Male	No	No		Complete					Incomplete
Screening Data	Other or multiple	Kawala HC IV	5/12/2021			33	Male	Yes	No		Complete	Yes		Yes	Yes	Complete
Study Data																	Unchecked	Checked	Unchecked	Unchecked	No										Unchecked	Unchecked	Unchecked	Unchecked	Unchecked	Unchecked	Unchecked	Unchecked	Unchecked	Unchecked	Unchecked	Unchecked	Unchecked	Unchecked		Checked	Unchecked	Unchecked	Unchecked
Screening Data	Other or multiple	Kawala HC IV	5/12/2021			38	Male	Yes	No		Complete	Yes		Yes	Yes	Complete
Study Data																	Unchecked	Checked	Unchecked	Unchecked	No										Unchecked	Unchecked	Unchecked	Unchecked	Unchecked	Unchecked	Unchecked	Unchecked	Unchecked	Unchecked	Unchecked	Unchecked	Unchecked	Unchecked		Unchecked	Checked	Unchecked	Unchecked
Screening Data	Other or multiple	Kawala HC IV	5/12/2021			38	Male	No	Yes	Other family	Complete					Incomplete
Screening Data	Other or multiple	Kawala HC IV	5/12/2021			41	Male	Yes	No		Complete	Yes		Yes	Yes	Complete
Study Data																	Unchecked	Checked	Unchecked	Unchecked	No										Unchecked	Unchecked	Unchecked	Unchecked	Unchecked	Unchecked	Unchecked	Unchecked	Unchecked	Unchecked	Unchecked	Unchecked	Unchecked	Unchecked		Checked	Unchecked	Unchecked	Unchecked
Screening Data	Other or multiple	Kawala HC IV	5/12/2021			49	Male	Yes	Yes	Other family	Complete	Yes		Yes	Yes	Complete
Study Data																	Checked	Checked	Unchecked	Unchecked	No			March 15th - June, 2020	Public care facility		Other	Kawala HC IV	2 weeks to a month	3	Unchecked	Unchecked	Unchecked	Unchecked	Unchecked	Unchecked	Unchecked	Unchecked	Unchecked	Unchecked	Checked	Unchecked	Unchecked	Unchecked		Unchecked	Checked	Checked	Unchecked
Screening Data	Other or multiple	Kawala HC IV	5/12/2021			49	Female	Yes	No		Complete	Yes		Yes	Yes	Complete
Study Data																	Unchecked	Checked	Unchecked	Unchecked	No										Unchecked	Unchecked	Unchecked	Unchecked	Unchecked	Unchecked	Unchecked	Unchecked	Unchecked	Unchecked	Unchecked	Unchecked	Unchecked	Unchecked		Unchecked	Checked	Unchecked	Unchecked
Screening Data	Other or multiple	Kawala HC IV	5/12/2021			28	Male	Yes	Yes	Other family	Complete					Incomplete
Screening Data	Other or multiple	Kawala HC IV	5/12/2021			45	Male	Yes	Yes	Other family	Complete	Yes		Yes	Yes	Complete
Study Data																	Unchecked	Checked	Unchecked	Unchecked	No										Unchecked	Unchecked	Unchecked	Unchecked	Unchecked	Unchecked	Unchecked	Unchecked	Unchecked	Unchecked	Unchecked	Unchecked	Unchecked	Unchecked		Unchecked	Checked	Unchecked	Unchecked
Screening Data	Other or multiple	Kawala HC IV	5/12/2021			18	Female	Yes	No		Complete	Yes	The phones are off	No	No	Complete
Screening Data	Other or multiple	Kawala HC IV	5/12/2021			34	Male	Yes	Yes	Other family	Complete					Incomplete
Screening Data	Other or multiple	Kawala HC IV	5/12/2021			19	Male	No	Yes	Other family	Complete					Incomplete
Screening Data	Other or multiple	Kawala HC IV	5/12/2021			37	Female	Yes	Yes	Other family	Complete					Incomplete
Screening Data	Other or multiple	Kawala HC IV	5/12/2021			50	Female	No	Yes	Other family	Complete	Yes		Yes	Yes	Complete
Study Data																	Unchecked	Checked	Unchecked	Unchecked	No										Unchecked	Unchecked	Unchecked	Unchecked	Unchecked	Unchecked	Unchecked	Unchecked	Unchecked	Unchecked	Unchecked	Unchecked	Unchecked	Unchecked		Unchecked	Checked	Unchecked	Unchecked
Screening Data	Other or multiple	Kawala HC IV	5/12/2021			18	Male	No	Yes	Parent	Complete					Incomplete
Screening Data	Other or multiple	Kawala HC IV	5/12/2021			39	Male	Yes	No		Complete					Incomplete
Screening Data	Other or multiple	Kawala HC IV	5/12/2021			18	Female	No	Yes	Parent	Complete					Incomplete
Screening Data	Other or multiple	Kawala	5/10/2021			30	Male	No	No		Complete					Incomplete
Screening Data	Other or multiple	Kawala	5/10/2021			46	Male	No	Yes	Other family	Complete					Incomplete
Screening Data	Other or multiple	Kawala	5/10/2021			18	Male	Yes	No		Complete					Incomplete
Screening Data	Other or multiple	Kawala HC IV	5/12/2021			23	Male	No	No		Complete					Incomplete
Screening Data	Other or multiple	Kawala HC IV	5/12/2021			47	Male	Yes	Yes	Other family	Complete					Incomplete
Screening Data	Other or multiple	Kawala HC IV	5/12/2021			28	Female	Yes	Yes	Other family	Complete					Incomplete
Screening Data	Mulago National Referral Hospital		8/12/2021	Admitted to tuberculosis inpatient ward	After June 2020	28	Male	No	Yes	Other family	Complete	Yes		Yes	Yes	Complete
Study Data																	Unchecked	Unchecked	Unchecked	Checked	No										Unchecked	Unchecked	Unchecked	Unchecked	Unchecked	Unchecked	Unchecked	Unchecked	Unchecked	Unchecked	Unchecked	Unchecked	Unchecked	Unchecked		Unchecked	Unchecked	Unchecked	Unchecked
Screening Data	Mubende Regional Referral hospital		6/22/2021	Admitted to tuberculosis inpatient ward	September, 2019 - March, 15th, 2020	23	Male	No	Yes	Other family	Complete	Yes	Contact unreachable	No	No	Complete
Screening Data	Mubende Regional Referral hospital		6/22/2021	Admitted to tuberculosis inpatient ward	September, 2019 - March, 15th, 2020	50	Female	No	Yes	Child	Complete	Yes	Contact doesn't exist on this network	No	No	Complete
Screening Data	Mubende Regional Referral hospital		6/22/2021	Admitted to tuberculosis inpatient ward	September, 2019 - March, 15th, 2020	61	Female	No	Yes	Other family	Complete	Yes	Number am trying to call cannot be reached	No	No	Complete
Screening Data	Mubende Regional Referral hospital		6/22/2021	Admitted to tuberculosis inpatient ward	September, 2019 - March, 15th, 2020	35	Male	Yes	Yes	Other family	Complete	Yes		Yes	Yes	Complete
Study Data																	Unchecked	Unchecked	Unchecked	Checked	No										Unchecked	Unchecked	Unchecked	Unchecked	Unchecked	Unchecked	Unchecked	Unchecked	Unchecked	Unchecked	Unchecked	Unchecked	Unchecked	Unchecked		Unchecked	Unchecked	Unchecked	Unchecked
Screening Data	Mubende Regional Referral hospital		6/22/2021	Admitted to tuberculosis inpatient ward	September, 2019 - March, 15th, 2020	74	Male	No	Yes	Child	Complete	Yes	Number cannot be reached	No	No	Complete
Screening Data	Mubende Regional Referral hospital		6/22/2021	Admitted to tuberculosis inpatient ward	September, 2019 - March, 15th, 2020	46	Male	Yes	Yes	Parent	Complete	Yes		Yes	Yes	Complete
Study Data																	Unchecked	Unchecked	Unchecked	Checked	Yes	2019	2								Unchecked	Unchecked	Unchecked	Unchecked	Unchecked	Unchecked	Unchecked	Unchecked	Unchecked	Unchecked	Unchecked	Unchecked	Unchecked	Unchecked		Unchecked	Unchecked	Unchecked	Unchecked
Screening Data	Mubende Regional Referral hospital		6/22/2021	Admitted to tuberculosis inpatient ward	September, 2019 - March, 15th, 2020	76	Female	No	Yes	Child	Complete	No				Complete
Screening Data	Mubende Regional Referral hospital		6/22/2021	Admitted to tuberculosis inpatient ward	September, 2019 - March, 15th, 2020	42	Male	No	Yes	Other family	Complete	Yes	No phone contact	No	No	Complete
Screening Data	Mubende Regional Referral hospital		6/22/2021	Admitted to tuberculosis inpatient ward	September, 2019 - March, 15th, 2020	30	Male	No	Yes	Partner	Complete	Yes	No phone contact	No	No	Complete
Screening Data	Mubende Regional Referral hospital		6/22/2021	Admitted to tuberculosis inpatient ward	September, 2019 - March, 15th, 2020	30	Male	No	Yes	Other family	Complete	Yes	No telephone contact for the patient and supporter	No	No	Complete
Screening Data	Mubende Regional Referral hospital		6/22/2021	Admitted to tuberculosis inpatient ward	September, 2019 - March, 15th, 2020	62	Male	No	No		Complete	Yes	No any telephone contact	No	No	Complete
Screening Data	Mubende Regional Referral hospital		6/22/2021	Admitted to tuberculosis inpatient ward	September, 2019 - March, 15th, 2020	31	Male	No	Yes	Partner	Complete	Yes	No any telephone contact	No	No	Complete
Screening Data	Mubende Regional Referral hospital		6/22/2021	Admitted to tuberculosis inpatient ward	March 15th - June, 2020	32	Female	Yes	Yes	Other family	Complete	Yes		Yes	Yes	Complete
Study Data																	Unchecked	Unchecked	Unchecked	Checked	Yes	2020	3								Unchecked	Unchecked	Unchecked	Unchecked	Unchecked	Unchecked	Unchecked	Unchecked	Unchecked	Unchecked	Unchecked	Unchecked	Unchecked	Unchecked		Unchecked	Unchecked	Unchecked	Unchecked
Screening Data	Mubende Regional Referral hospital		6/22/2021	Admitted to tuberculosis inpatient ward	March 15th - June, 2020	43	Male	No	Yes	Other family	Complete	Yes	No any telephone contact	No	No	Complete
Screening Data	Mubende Regional Referral hospital		6/22/2021	Admitted to tuberculosis inpatient ward	March 15th - June, 2020	40	Female	Yes	Yes	Other family	Complete	Yes	Number cannot be reached	No	No	Complete
Screening Data	Mubende Regional Referral hospital		6/22/2021	Admitted to tuberculosis inpatient ward	March 15th - June, 2020	35	Male	No	Yes	Other family	Complete	Yes	No telephone contacts at all	No	No	Complete
Screening Data	Mubende Regional Referral hospital		6/22/2021	Admitted to tuberculosis inpatient ward	March 15th - June, 2020	44	Male	No	No		Complete	Yes	No telephone contacts at all	No	No	Complete
Screening Data	Mubende Regional Referral hospital		6/22/2021	Missed a tuberculosis clinic appointment	March 15th - June, 2020	18	Male	No	Yes	Other family	Complete	Yes	Number cannot be reached	No	No	Complete
Screening Data	Mubende Regional Referral hospital		6/22/2021	Admitted to tuberculosis inpatient ward	March 15th - June, 2020	54	Male	No	Yes	Other family	Complete	Yes	No telephone contacts at all	No	No	Complete
Screening Data	Mubende Regional Referral hospital		6/22/2021	Admitted to tuberculosis inpatient ward	March 15th - June, 2020	25	Male	No	Yes	Other family	Complete	Yes		Yes	Yes	Complete
Study Data																	Unchecked	Unchecked	Unchecked	Checked	Yes	2020	2								Unchecked	Unchecked	Unchecked	Unchecked	Unchecked	Unchecked	Unchecked	Unchecked	Unchecked	Unchecked	Unchecked	Unchecked	Unchecked	Unchecked		Unchecked	Unchecked	Unchecked	Unchecked
Screening Data	Mubende Regional Referral hospital		6/22/2021	Admitted to tuberculosis inpatient ward	March 15th - June, 2020	38	Male	No	No		Complete	Yes	No telephone contacts at all	No	No	Complete
Screening Data	Mubende Regional Referral hospital		6/22/2021	Admitted to tuberculosis inpatient ward	March 15th - June, 2020	34	Male	Yes	Yes	Other family	Complete	No				Complete
Screening Data	Mubende Regional Referral hospital		6/22/2021	Admitted to tuberculosis inpatient ward	After June 2020	42	Female	No	Yes	Other family	Complete	No				Complete
Screening Data	Mubende Regional Referral hospital		6/22/2021	Admitted to tuberculosis inpatient ward	After June 2020	51	Male	No	Yes	Other family	Complete	No				Complete
Screening Data	Mubende Regional Referral hospital		6/22/2021	Admitted to tuberculosis inpatient ward	After June 2020	25	Male	Yes	Yes	Other family	Complete	Yes		Yes	Yes	Complete
Study Data																	Unchecked	Unchecked	Unchecked	Checked	No										Unchecked	Unchecked	Unchecked	Unchecked	Unchecked	Unchecked	Unchecked	Unchecked	Unchecked	Unchecked	Unchecked	Unchecked	Unchecked	Unchecked		Unchecked	Unchecked	Unchecked	Unchecked
Screening Data	Mubende Regional Referral hospital		6/22/2021	Admitted to tuberculosis inpatient ward	After June 2020	61	Male	No	No		Complete	No				Complete
Screening Data	Mubende Regional Referral hospital		6/22/2021	Admitted to tuberculosis inpatient ward	After June 2020	60	Male	No	Yes	Other family	Complete					Incomplete
Screening Data	Mubende Regional Referral hospital		6/22/2021	Admitted to tuberculosis inpatient ward	After June 2020	50	Male	Yes	Yes	Other family	Complete	Yes		Yes	Yes	Complete
Study Data																	Unchecked	Unchecked	Unchecked	Checked	Yes	2019	4								Unchecked	Unchecked	Unchecked	Unchecked	Unchecked	Unchecked	Unchecked	Unchecked	Unchecked	Unchecked	Unchecked	Unchecked	Unchecked	Unchecked		Unchecked	Unchecked	Unchecked	Unchecked
Screening Data	Mubende Regional Referral hospital		6/22/2021	Admitted to tuberculosis inpatient ward	After June 2020	45	Male	No	No		Complete	No				Complete
Screening Data	Mubende Regional Referral hospital		6/22/2021	Admitted to tuberculosis inpatient ward	After June 2020	25	Female	No	Yes	Other family	Complete	Yes		Yes	Yes	Complete
Study Data																	Unchecked	Unchecked	Unchecked	Checked	No										Unchecked	Unchecked	Unchecked	Unchecked	Unchecked	Unchecked	Unchecked	Unchecked	Unchecked	Unchecked	Unchecked	Unchecked	Unchecked	Unchecked		Unchecked	Unchecked	Unchecked	Unchecked
Screening Data	Mubende Regional Referral hospital		6/22/2021	Admitted to tuberculosis inpatient ward	After June 2020	54	Male	No	No		Complete	Yes	No telephone contacts at all	No	No	Complete
Screening Data	Mubende Regional Referral hospital		6/22/2021	Admitted to tuberculosis inpatient ward	After June 2020	23	Female	No	Yes	Other family	Complete	Yes	Moved to Rwanda	No	No	Complete
Screening Data	Mubende Regional Referral hospital		6/22/2021	Admitted to tuberculosis inpatient ward	After June 2020	34	Male	No	Yes	Other family	Complete	No				Complete
Screening Data	Mubende Regional Referral hospital		6/22/2021	Admitted to tuberculosis inpatient ward	After June 2020	42	Female	No	Yes	Other family	Complete	Yes	No telephone contacts at all	No	No	Complete
Screening Data	Mubende Regional Referral hospital		6/22/2021	Admitted to tuberculosis inpatient ward	After June 2020	30	Male	Yes	Yes	Other family	Complete	Yes		Yes	Yes	Complete
Study Data																	Unchecked	Unchecked	Unchecked	Checked	Yes	2020	4								Unchecked	Unchecked	Unchecked	Unchecked	Unchecked	Unchecked	Unchecked	Unchecked	Unchecked	Unchecked	Unchecked	Unchecked	Unchecked	Unchecked		Unchecked	Unchecked	Unchecked	Unchecked
Screening Data	Mubende Regional Referral hospital		6/22/2021	Admitted to tuberculosis inpatient ward	After June 2020	45	Female	No	Yes	Other family	Complete	No				Complete
Screening Data	Mubende Regional Referral hospital		6/22/2021	Missed a tuberculosis clinic appointment	September, 2019 - March, 15th, 2020	43	Male	Yes	Yes	Other family	Complete					Incomplete
Screening Data	Mubende Regional Referral hospital		6/22/2021	Missed a tuberculosis clinic appointment	September, 2019 - March, 15th, 2020	50	Male	Yes	Yes	Other family	Complete	Yes		Yes	Yes	Complete
Study Data																	Unchecked	Unchecked	Checked	Unchecked	No										Unchecked	Unchecked	Unchecked	Unchecked	Unchecked	Unchecked	Unchecked	Unchecked	Unchecked	Unchecked	Unchecked	Unchecked	Unchecked	Unchecked		Unchecked	Unchecked	Unchecked	Unchecked
Screening Data	Mubende Regional Referral hospital		6/22/2021	Missed a tuberculosis clinic appointment	September, 2019 - March, 15th, 2020	22	Male	Yes	Yes	Other family	Complete	Yes	Numbers out of service	No	No	Complete
Screening Data	Mubende Regional Referral hospital		6/22/2021	Missed a tuberculosis clinic appointment	After June 2020	23	Male	Yes	Yes	Other family	Complete	Yes	Wrong number, Name of Patient not known to the phone bearer	No	No	Complete
Screening Data	Mubende Regional Referral hospital		6/22/2021	Missed a tuberculosis clinic appointment	After June 2020	41	Female	No	Yes	Other family	Complete	Yes	No telephone contacts at all	No	No	Complete
Screening Data	Mubende Regional Referral hospital		6/22/2021	Missed a tuberculosis clinic appointment	September, 2019 - March, 15th, 2020	55	Male	No	Yes	Sibling	Complete	Yes	No telephone contacts at all	No	No	Complete
Screening Data	Mubende Regional Referral hospital		6/22/2021	Missed a tuberculosis clinic appointment	September, 2019 - March, 15th, 2020	65	Female	No	Yes	Other family	Complete	Yes	Phone contact cannot be reached	No	No	Complete
Screening Data	Mubende Regional Referral hospital		6/22/2021	Missed a tuberculosis clinic appointment	September, 2019 - March, 15th, 2020	42	Male	No	Yes	Other family	Complete	Yes	Phone number cannot be reached	No	No	Complete
Screening Data	Mubende Regional Referral hospital		6/22/2021	Missed a tuberculosis clinic appointment	March 15th - June, 2020	30	Male	Yes	Yes	Other family	Complete	Yes		Yes	Yes	Complete
Study Data																	Unchecked	Unchecked	Checked	Unchecked	No										Unchecked	Unchecked	Unchecked	Unchecked	Unchecked	Unchecked	Unchecked	Unchecked	Unchecked	Unchecked	Unchecked	Unchecked	Unchecked	Unchecked		Unchecked	Unchecked	Unchecked	Unchecked
Screening Data	Mubende Regional Referral hospital		6/22/2021	Missed a tuberculosis clinic appointment	March 15th - June, 2020	46	Male	No	Yes	Other family	Complete	Yes	Phone number not available after trying severally for a week	No	No	Complete
Screening Data	Mubende Regional Referral hospital		6/22/2021	Missed a tuberculosis clinic appointment	March 15th - June, 2020	52	Female	No	No		Complete	Yes	No telephone contacts at all	No	No	Complete
Screening Data	Mubende Regional Referral hospital		6/22/2021	Missed a tuberculosis clinic appointment	March 15th - June, 2020	62	Male	No	Yes	Other family	Complete	Yes	No telephone contacts at all	No	No	Complete
Screening Data	Mubende Regional Referral hospital		6/22/2021	Missed a tuberculosis clinic appointment	March 15th - June, 2020	24	Male	No	No		Complete	Yes	No telephone contacts at all	No	No	Complete
Screening Data	Mubende Regional Referral hospital		6/22/2021	Missed a tuberculosis clinic appointment	September, 2019 - March, 15th, 2020	40	Male	No	No		Complete	Yes	No telephone contacts at all	No	No	Complete
Screening Data	Mubende Regional Referral hospital		6/23/2021	Missed a tuberculosis clinic appointment	March 15th - June, 2020	39	Male	No	No		Complete	Yes	No telephone contacts at all	No	No	Complete
Screening Data	Mubende Regional Referral hospital		6/23/2021	Missed a tuberculosis clinic appointment	March 15th - June, 2020	20	Female	No	Yes	Other family	Complete	Yes		Yes	Yes	Complete
Study Data																	Unchecked	Unchecked	Checked	Unchecked	No										Unchecked	Unchecked	Unchecked	Unchecked	Unchecked	Unchecked	Unchecked	Unchecked	Unchecked	Unchecked	Unchecked	Unchecked	Unchecked	Unchecked		Unchecked	Unchecked	Unchecked	Unchecked
Screening Data	Mubende Regional Referral hospital		6/23/2021	Missed a tuberculosis clinic appointment	March 15th - June, 2020	32	Female	No	Yes	Partner	Complete	Yes	No telephone contacts at all	No	No	Complete
Screening Data	Mubende Regional Referral hospital		6/23/2021	Missed a tuberculosis clinic appointment	March 15th - June, 2020	32	Male	Yes	Yes	Other family	Complete	Yes		Yes	Yes	Complete
Study Data																	Unchecked	Unchecked	Checked	Unchecked	No										Unchecked	Unchecked	Unchecked	Unchecked	Unchecked	Unchecked	Unchecked	Unchecked	Unchecked	Unchecked	Unchecked	Unchecked	Unchecked	Unchecked		Unchecked	Unchecked	Unchecked	Unchecked
Screening Data	Mubende Regional Referral hospital		6/23/2021	Missed a tuberculosis clinic appointment	March 15th - June, 2020	28	Male	No	Yes	Other family	Complete	Yes		Yes	Yes	Complete
Study Data																	Unchecked	Unchecked	Checked	Unchecked	No										Unchecked	Unchecked	Unchecked	Unchecked	Unchecked	Unchecked	Unchecked	Unchecked	Unchecked	Unchecked	Unchecked	Unchecked	Unchecked	Unchecked		Unchecked	Unchecked	Unchecked	Unchecked
Screening Data	Mubende Regional Referral hospital		6/23/2021	Missed a tuberculosis clinic appointment	March 15th - June, 2020	53	Male	No	No		Complete	Yes	No telephone contacts at all	No	No	Complete
Screening Data	Mubende Regional Referral hospital		6/23/2021	Missed a tuberculosis clinic appointment	March 15th - June, 2020	49	Male	No	Yes	Other family	Complete	Yes	No telephone contacts at all	No	No	Complete
Screening Data	Mubende Regional Referral hospital		6/23/2021	Missed a tuberculosis clinic appointment	March 15th - June, 2020	39	Male	No	Yes	Other family	Complete	Yes	No telephone contacts at all	No	No	Complete
Screening Data	Mubende Regional Referral hospital		6/23/2021	Missed a tuberculosis clinic appointment	After June 2020	39	Male	Yes	Yes	Other family	Complete	No				Complete
Screening Data	Mubende Regional Referral hospital		6/23/2021	Missed a tuberculosis clinic appointment	After June 2020	33	Female	Yes	Yes	Other family	Complete	Yes		Yes	Yes	Complete
Study Data																	Unchecked	Unchecked	Checked	Unchecked	No										Unchecked	Unchecked	Unchecked	Unchecked	Unchecked	Unchecked	Unchecked	Unchecked	Unchecked	Unchecked	Unchecked	Unchecked	Unchecked	Unchecked		Unchecked	Unchecked	Unchecked	Unchecked
Screening Data	Mubende Regional Referral hospital		6/23/2021	Missed a tuberculosis clinic appointment	After June 2020	36	Male	Yes	Yes	Other family	Complete	Yes		Yes	Yes	Complete
Study Data																	Unchecked	Unchecked	Checked	Unchecked	No										Unchecked	Unchecked	Unchecked	Unchecked	Unchecked	Unchecked	Unchecked	Unchecked	Unchecked	Unchecked	Unchecked	Unchecked	Unchecked	Unchecked		Unchecked	Unchecked	Unchecked	Unchecked
Screening Data	Mubende Regional Referral hospital		6/23/2021	Diagnosed with tuberculosis	After June 2020	66	Female	Yes	Yes	Other family	Complete	Yes		Yes	Yes	Complete
Study Data																	Checked	Unchecked	Unchecked	Unchecked	No			After June 2020	Hospital		Mubende Regional Referral Hospital		1-2 months	2	Unchecked	Checked	Unchecked	Unchecked	Unchecked	Unchecked	Checked	Unchecked	Unchecked	Unchecked	Unchecked	Checked	Unchecked	Unchecked		Unchecked	Unchecked	Unchecked	Unchecked
Screening Data	Mubende Regional Referral hospital		6/23/2021	Diagnosed with tuberculosis	September, 2019 - March, 15th, 2020	47	Female	Yes	Yes	Other family	Complete	Yes		Yes	Yes	Complete
Study Data																	Checked	Unchecked	Unchecked	Unchecked	No			After June 2020	Hospital		Mubende Regional Referral Hospital		over 2 months	1	Checked	Checked	Unchecked	Unchecked	Unchecked	Unchecked	Unchecked	Unchecked	Unchecked	Unchecked	Unchecked	Unchecked	Unchecked	Unchecked		Unchecked	Unchecked	Unchecked	Unchecked
Screening Data	Mubende Regional Referral hospital		6/23/2021	Diagnosed with tuberculosis	After June 2020	36	Male	Yes	Yes	Other family	Complete	Yes		Yes	Yes	Complete
Study Data																	Checked	Unchecked	Unchecked	Unchecked	No			After June 2020	Hospital		Mubende Regional Referral Hospital		over 2 months	2	Unchecked	Checked	Unchecked	Unchecked	Unchecked	Unchecked	Unchecked	Unchecked	Unchecked	Unchecked	Unchecked	Checked	Unchecked	Unchecked		Unchecked	Unchecked	Unchecked	Unchecked
Screening Data	Mubende Regional Referral hospital		6/23/2021	Diagnosed with tuberculosis	After June 2020	42	Male	Yes	Yes	Other family	Complete	Yes	Phone numbers cannot be reached	No	No	Complete
Screening Data	Mubende Regional Referral hospital		6/23/2021	Diagnosed with tuberculosis	After June 2020	28	Male	Yes	Yes	Other family	Complete	Yes	Phone numbers you're trying to call cannot be reached at this time	No	No	Complete
Screening Data	Mubende Regional Referral hospital		6/23/2021	Diagnosed with tuberculosis	After June 2020	22	Male	Yes	Yes	Other family	Complete	Yes		Yes	Yes	Complete
Study Data																	Checked	Unchecked	Unchecked	Unchecked	No			After June 2020	Hospital		Mubende Regional Referral Hospital		1-2 months	3	Unchecked	Unchecked	Unchecked	Unchecked	Checked	Unchecked	Unchecked	Unchecked	Unchecked	Unchecked	Unchecked	Checked	Unchecked	Unchecked		Unchecked	Unchecked	Unchecked	Unchecked
Screening Data	Mubende Regional Referral hospital		6/23/2021	Diagnosed with tuberculosis	After June 2020	31	Male	Yes	Yes	Other family	Complete	Yes		Yes	Yes	Complete
Study Data																	Checked	Unchecked	Unchecked	Unchecked	No			After June 2020	Hospital		Mubende Regional Referral Hospital		2 weeks to a month	3	Unchecked	Unchecked	Unchecked	Unchecked	Unchecked	Unchecked	Checked	Unchecked	Unchecked	Unchecked	Unchecked	Checked	Unchecked	Unchecked		Unchecked	Unchecked	Unchecked	Unchecked
Screening Data	Mubende Regional Referral hospital		6/23/2021	Diagnosed with tuberculosis	After June 2020	28	Male	Yes	Yes	Other family	Complete	Yes		Yes	Yes	Complete
Study Data																	Checked	Unchecked	Unchecked	Unchecked	No			After June 2020	Hospital		Mubende Regional Referral Hospital		2 weeks to a month	2	Checked	Checked	Unchecked	Unchecked	Unchecked	Unchecked	Unchecked	Unchecked	Unchecked	Unchecked	Unchecked	Checked	Unchecked	Unchecked		Unchecked	Unchecked	Unchecked	Unchecked
Screening Data	Mubende Regional Referral hospital		6/23/2021	Diagnosed with tuberculosis	After June 2020	34	Male	Yes	Yes	Other family	Complete	Yes		Yes	Yes	Complete
Study Data																	Checked	Unchecked	Unchecked	Unchecked	No			After June 2020	Hospital		Mubende Regional Referral Hospital		2 weeks to a month	3	Unchecked	Checked	Unchecked	Unchecked	Checked	Unchecked	Unchecked	Unchecked	Unchecked	Unchecked	Unchecked	Unchecked	Unchecked	Unchecked		Unchecked	Unchecked	Unchecked	Unchecked
Screening Data	Mubende Regional Referral hospital		6/23/2021	Diagnosed with tuberculosis	After June 2020	34	Male	Yes	Yes	Other family	Complete	Yes	Wrong contacts (contact don't know the Patient)	No	No	Complete
Screening Data	Mubende Regional Referral hospital		6/23/2021	Diagnosed with tuberculosis	After June 2020	35	Female	Yes	Yes	Other family	Complete	No				Complete
Screening Data	Mubende Regional Referral hospital		6/23/2021	Diagnosed with tuberculosis	After June 2020	22	Female	Yes	Yes	Other family	Complete	Yes		Yes	Yes	Complete
Study Data																	Checked	Unchecked	Unchecked	Unchecked	No			After June 2020	Hospital		Mubende Regional Referral Hospital		Less than a week	2	Checked	Checked	Unchecked	Unchecked	Checked	Unchecked	Unchecked	Unchecked	Unchecked	Unchecked	Unchecked	Unchecked	Unchecked	Unchecked		Unchecked	Unchecked	Unchecked	Unchecked
Screening Data	Mubende Regional Referral hospital		6/23/2021	Diagnosed with tuberculosis	After June 2020	23	Female	Yes	Yes	Other family	Complete	Yes		Yes	Yes	Complete
Study Data																	Checked	Unchecked	Unchecked	Unchecked	No			After June 2020	Hospital		Mubende Regional Referral Hospital		2 weeks to a month	4	Checked	Checked	Unchecked	Unchecked	Unchecked	Unchecked	Unchecked	Unchecked	Unchecked	Unchecked	Unchecked	Unchecked	Unchecked	Unchecked		Unchecked	Unchecked	Unchecked	Unchecked
Screening Data	Mubende Regional Referral hospital		6/23/2021	Diagnosed with tuberculosis	After June 2020	19	Male	Yes	Yes	Other family	Complete	Yes		Yes	Yes	Complete
Study Data																	Checked	Unchecked	Unchecked	Unchecked	No			After June 2020	Hospital		Mubende Regional Referral Hospital		over 2 months	5	Unchecked	Unchecked	Unchecked	Unchecked	Unchecked	Unchecked	Unchecked	Unchecked	Unchecked	Unchecked	Unchecked	Checked	Unchecked	Unchecked		Unchecked	Unchecked	Unchecked	Unchecked
Screening Data	Mubende Regional Referral hospital		6/23/2021	Diagnosed with tuberculosis	After June 2020	38	Female	Yes	Yes	Other family	Complete	Yes		Yes	Yes	Complete
Study Data																	Checked	Unchecked	Unchecked	Unchecked	No			After June 2020	Hospital		Mubende Regional Referral Hospital		over 2 months	6	Checked	Checked	Unchecked	Unchecked	Unchecked	Unchecked	Unchecked	Unchecked	Unchecked	Unchecked	Unchecked	Unchecked	Unchecked	Unchecked		Unchecked	Unchecked	Unchecked	Unchecked
Screening Data	Mubende Regional Referral hospital		6/23/2021	Diagnosed with tuberculosis	After June 2020	43	Male	Yes	Yes	Other family	Complete	Yes		Yes	Yes	Complete
Study Data																	Checked	Unchecked	Unchecked	Unchecked	No			After June 2020	Hospital		Mubende Regional Referral Hospital		over 2 months	1	Checked	Checked	Unchecked	Unchecked	Unchecked	Unchecked	Unchecked	Unchecked	Unchecked	Unchecked	Unchecked	Checked	Unchecked	Unchecked		Unchecked	Unchecked	Unchecked	Unchecked
Screening Data	Mubende Regional Referral hospital		6/23/2021	Diagnosed with tuberculosis	After June 2020	33	Male	Yes	Yes	Other family	Complete	Yes	Phone numbers cannot reached	No	No	Complete
Screening Data	Mubende Regional Referral hospital		6/23/2021	Diagnosed with tuberculosis	After June 2020	37	Male	Yes	Yes	Other family	Complete	Yes	Phone numbers cannot reached	No	No	Complete
Screening Data	Mubende Regional Referral hospital		6/23/2021	Visited tuberculosis clinic	After June 2020	49	Male	Yes	Yes	Other family	Complete	Yes		Yes	Yes	Complete
Study Data																	Unchecked	Checked	Unchecked	Unchecked	No										Unchecked	Unchecked	Unchecked	Unchecked	Unchecked	Unchecked	Unchecked	Unchecked	Unchecked	Unchecked	Unchecked	Unchecked	Unchecked	Unchecked		Unchecked	Unchecked	Checked	Unchecked
Screening Data	Mubende Regional Referral hospital		6/23/2021	Visited tuberculosis clinic	After June 2020	43	Male	No	Yes	Other family	Complete	Yes	Far from the supporter	No	No	Complete
Screening Data	Mubende Regional Referral hospital		6/23/2021	Visited tuberculosis clinic	After June 2020	30	Male	Yes	Yes	Other family	Complete	Yes	Phone number currently disconnected but it is not validated	No	No	Complete
Screening Data	Mubende Regional Referral hospital		6/23/2021	Visited tuberculosis clinic	After June 2020	65	Male	No	Yes	Other family	Complete	Yes		Yes	Yes	Complete
Study Data																	Unchecked	Checked	Unchecked	Unchecked	No										Unchecked	Unchecked	Unchecked	Unchecked	Unchecked	Unchecked	Unchecked	Unchecked	Unchecked	Unchecked	Unchecked	Unchecked	Unchecked	Unchecked		Unchecked	Unchecked	Checked	Unchecked
Screening Data	Mubende Regional Referral hospital		6/23/2021	Visited tuberculosis clinic	After June 2020	37	Male	Yes	Yes	Other family	Complete	Yes		Yes	Yes	Complete
Study Data																	Unchecked	Checked	Unchecked	Unchecked	No										Unchecked	Unchecked	Unchecked	Unchecked	Unchecked	Unchecked	Unchecked	Unchecked	Unchecked	Unchecked	Unchecked	Unchecked	Unchecked	Unchecked		Unchecked	Unchecked	Checked	Unchecked
Screening Data	Mubende Regional Referral hospital		6/23/2021	Visited tuberculosis clinic	After June 2020	27	Male	Yes	Yes	Other family	Complete					Incomplete
Screening Data	Mubende Regional Referral hospital		6/23/2021	Visited tuberculosis clinic	After June 2020	33	Male	Yes	Yes	Other family	Complete	Yes		Yes	Yes	Complete
Study Data																	Unchecked	Checked	Unchecked	Unchecked	No										Unchecked	Unchecked	Unchecked	Unchecked	Unchecked	Unchecked	Unchecked	Unchecked	Unchecked	Unchecked	Unchecked	Unchecked	Unchecked	Unchecked		Unchecked	Unchecked	Checked	Unchecked
Screening Data	Mubende Regional Referral hospital		6/23/2021	Visited tuberculosis clinic	After June 2020	28	Female	Yes	Yes	Other family	Complete	Yes	Phone number cannot be reached at this time	No	No	Complete
Screening Data	Mubende Regional Referral hospital		6/23/2021	Visited tuberculosis clinic	After June 2020	44	Male	No	Yes	Other family	Complete	Yes		Yes	Yes	Complete
Study Data																	Unchecked	Checked	Unchecked	Unchecked	No										Unchecked	Unchecked	Unchecked	Unchecked	Unchecked	Unchecked	Unchecked	Unchecked	Unchecked	Unchecked	Unchecked	Unchecked	Unchecked	Unchecked		Unchecked	Unchecked	Checked	Unchecked
Screening Data	Mubende Regional Referral hospital		6/23/2021	Visited tuberculosis clinic	After June 2020	30	Male	Yes	Yes	Other family	Complete	Yes		Yes	Yes	Complete
Study Data																	Unchecked	Checked	Unchecked	Unchecked	No										Unchecked	Unchecked	Unchecked	Unchecked	Unchecked	Unchecked	Unchecked	Unchecked	Unchecked	Unchecked	Unchecked	Unchecked	Unchecked	Unchecked		Unchecked	Unchecked	Checked	Unchecked
Screening Data	Mubende Regional Referral hospital		6/23/2021	Visited tuberculosis clinic	After June 2020	56	Male	Yes	Yes	Other family	Complete	Yes		Yes	Yes	Complete
Study Data																	Unchecked	Checked	Unchecked	Unchecked	No										Unchecked	Unchecked	Unchecked	Unchecked	Unchecked	Unchecked	Unchecked	Unchecked	Unchecked	Unchecked	Unchecked	Unchecked	Unchecked	Unchecked		Unchecked	Unchecked	Checked	Unchecked
Screening Data	Mubende Regional Referral hospital		6/23/2021	Visited tuberculosis clinic	After June 2020	18	Male	Yes	Yes	Parent	Complete					Incomplete
Screening Data	Mubende Regional Referral hospital		6/23/2021	Visited tuberculosis clinic	After June 2020	58	Female	No	Yes	Other family	Complete					Incomplete
Screening Data	Mubende Regional Referral hospital		6/23/2021	Visited tuberculosis clinic	After June 2020	61	Male	No	Yes	Other family	Complete	Yes	Supporter relocated to mykonos and Patrick is mubende with no phone	No	No	Complete
Screening Data	Mubende Regional Referral hospital		6/23/2021	Visited tuberculosis clinic	After June 2020	63	Male	No	Yes	Other family	Complete	Yes	Number doesn't exist on MTN network	No	No	Complete
Screening Data	Mubende Regional Referral hospital		6/23/2021	Diagnosed with tuberculosis	March 15th - June, 2020	24	Male	Yes	Yes	Other family	Complete	Yes		Yes	Yes	Complete
Study Data																	Checked	Unchecked	Unchecked	Unchecked	No			March 15th - June, 2020	Hospital		Mubende Regional Referral Hospital		1-2 months	6	Checked	Unchecked	Unchecked	Unchecked	Checked	Unchecked	Unchecked	Unchecked	Unchecked	Unchecked	Unchecked	Unchecked	Unchecked	Unchecked		Unchecked	Unchecked	Unchecked	Unchecked
Screening Data	Mubende Regional Referral hospital		6/23/2021	Diagnosed with tuberculosis	March 15th - June, 2020	32	Male	Yes	Yes	Other family	Complete	Yes		Yes	Yes	Complete
Study Data																	Checked	Unchecked	Unchecked	Unchecked	Yes	2020	2	March 15th - June, 2020	Hospital		Mubende Regional Referral Hospital		2 weeks to a month	2	Checked	Checked	Unchecked	Unchecked	Unchecked	Unchecked	Checked	Unchecked	Unchecked	Unchecked	Unchecked	Unchecked	Unchecked	Unchecked		Unchecked	Unchecked	Unchecked	Unchecked
Screening Data	Mubende Regional Referral hospital		6/23/2021	Diagnosed with tuberculosis	March 15th - June, 2020	28	Male	Yes	Yes	Other family	Complete	Yes		Yes	Yes	Complete
Study Data																	Checked	Unchecked	Unchecked	Unchecked	No			March 15th - June, 2020	Hospital		Mubende Regional Referral Hospital		1-2 months	2	Checked	Checked	Unchecked	Unchecked	Checked	Unchecked	Unchecked	Unchecked	Unchecked	Unchecked	Unchecked	Unchecked	Unchecked	Unchecked		Unchecked	Unchecked	Unchecked	Unchecked
Screening Data	Mubende Regional Referral hospital		6/23/2021	Diagnosed with tuberculosis	March 15th - June, 2020	27	Male	No	Yes	Other family	Complete	Yes	Number doesn't exist on the MTN network	No	No	Complete
Screening Data	Mubende Regional Referral hospital		6/23/2021	Visited tuberculosis clinic	March 15th - June, 2020	51	Male	Yes	Yes	Other family	Complete	Yes		Yes	Yes	Complete
Study Data																	Unchecked	Checked	Unchecked	Unchecked	No										Unchecked	Unchecked	Unchecked	Unchecked	Unchecked	Unchecked	Unchecked	Unchecked	Unchecked	Unchecked	Unchecked	Unchecked	Unchecked	Unchecked		Unchecked	Checked	Unchecked	Unchecked
Screening Data	Mubende Regional Referral hospital		6/23/2021	Diagnosed with tuberculosis	March 15th - June, 2020	50	Female	Yes	Yes	Other family	Complete	Yes		Yes	Yes	Complete
Study Data																	Checked	Unchecked	Unchecked	Unchecked	No			March 15th - June, 2020	Hospital		Mubende Regional Referral Hospital		1-2 months	3	Checked	Checked	Unchecked	Unchecked	Unchecked	Unchecked	Checked	Unchecked	Unchecked	Unchecked	Unchecked	Unchecked	Unchecked	Unchecked		Unchecked	Unchecked	Unchecked	Unchecked
Screening Data	Mubende Regional Referral hospital		6/23/2021	Diagnosed with tuberculosis	March 15th - June, 2020	18	Female	Yes	Yes	Other family	Complete	Yes		Yes	Yes	Complete
Study Data																	Checked	Unchecked	Unchecked	Unchecked	No			March 15th - June, 2020	Hospital		Mubende Regional Referral Hospital		over 2 months	2	Unchecked	Unchecked	Unchecked	Unchecked	Unchecked	Unchecked	Unchecked	Unchecked	Unchecked	Unchecked	Unchecked	Checked	Unchecked	Unchecked		Unchecked	Unchecked	Unchecked	Unchecked
Screening Data	Mubende Regional Referral hospital		6/23/2021	Diagnosed with tuberculosis	March 15th - June, 2020	65	Male	Yes	Yes	Child	Complete	Yes		Yes	Yes	Complete
Study Data																	Checked	Unchecked	Unchecked	Unchecked	Yes	2019	3	March 15th - June, 2020	Hospital		Mubende Regional Referral Hospital		over 2 months	3	Checked	Checked	Unchecked	Unchecked	Unchecked	Unchecked	Checked	Unchecked	Unchecked	Unchecked	Unchecked	Unchecked	Unchecked	Unchecked		Unchecked	Unchecked	Unchecked	Unchecked
Screening Data	Mubende Regional Referral hospital		6/23/2021	Diagnosed with tuberculosis	March 15th - June, 2020	43	Male	Yes	Yes	Other family	Complete	Yes		Yes	Yes	Complete
Study Data																	Checked	Unchecked	Unchecked	Unchecked	No			March 15th - June, 2020	Hospital		Mubende Regional Referral Hospital		over 2 months	4	Unchecked	Unchecked	Unchecked	Unchecked	Checked	Unchecked	Unchecked	Unchecked	Unchecked	Unchecked	Unchecked	Checked	Unchecked	Unchecked		Unchecked	Unchecked	Unchecked	Unchecked
Screening Data	Mubende Regional Referral hospital		6/23/2021	Diagnosed with tuberculosis	March 15th - June, 2020	54	Male	No	Yes	Other family	Complete	Yes		Yes	Yes	Complete
Study Data																	Checked	Unchecked	Unchecked	Unchecked	Yes	2020	2	March 15th - June, 2020	Hospital		Mubende Regional Referral Hospital		over 2 months	4	Checked	Checked	Unchecked	Unchecked	Unchecked	Unchecked	Unchecked	Unchecked	Unchecked	Unchecked	Unchecked	Checked	Unchecked	Unchecked		Unchecked	Unchecked	Unchecked	Unchecked
Screening Data	Mubende Regional Referral hospital		6/23/2021	Diagnosed with tuberculosis	March 15th - June, 2020	28	Female	Yes	Yes	Other family	Complete	Yes		Yes	Yes	Complete
Study Data																	Checked	Unchecked	Unchecked	Unchecked	No			March 15th - June, 2020	Hospital		Mubende Regional Referral Hospital		over 2 months	4	Checked	Unchecked	Unchecked	Unchecked	Checked	Unchecked	Unchecked	Unchecked	Unchecked	Unchecked	Unchecked	Unchecked	Unchecked	Unchecked		Unchecked	Unchecked	Unchecked	Unchecked
Screening Data	Mubende Regional Referral hospital		6/23/2021	Diagnosed with tuberculosis	March 15th - June, 2020	38	Female	Yes	Yes	Other family	Complete	Yes		Yes	Yes	Complete
Study Data																	Checked	Unchecked	Unchecked	Unchecked	Yes	2020	2	March 15th - June, 2020	Hospital		Mubende Regional Referral Hospital		over 2 months	4	Checked	Checked	Unchecked	Unchecked	Unchecked	Unchecked	Checked	Unchecked	Unchecked	Unchecked	Unchecked	Unchecked	Unchecked	Unchecked		Unchecked	Unchecked	Unchecked	Unchecked
Screening Data	Mubende Regional Referral hospital		6/23/2021	Diagnosed with tuberculosis	March 15th - June, 2020	39	Male	No	Yes	Other family	Complete	Yes	The Patient is far from the supporter	No	No	Complete
Screening Data	Mubende Regional Referral hospital		6/23/2021	Visited tuberculosis clinic	March 15th - June, 2020	40	Male	Yes	Yes	Other family	Complete	Yes		Yes	Yes	Complete
Study Data																	Unchecked	Checked	Unchecked	Unchecked	No										Unchecked	Unchecked	Unchecked	Unchecked	Unchecked	Unchecked	Unchecked	Unchecked	Unchecked	Unchecked	Unchecked	Unchecked	Unchecked	Unchecked		Unchecked	Checked	Unchecked	Unchecked
Screening Data	Mubende Regional Referral hospital		6/23/2021	Visited tuberculosis clinic	March 15th - June, 2020	18	Female	No	Yes	Other family	Complete	Yes	Patient moved to Kanungu	No	No	Complete
Screening Data	Mubende Regional Referral hospital		6/23/2021	Visited tuberculosis clinic	March 15th - June, 2020	18	Male	No	Yes	Other family	Complete	Yes		Yes	Yes	Complete
Study Data																	Unchecked	Checked	Unchecked	Unchecked	No										Unchecked	Unchecked	Unchecked	Unchecked	Unchecked	Unchecked	Unchecked	Unchecked	Unchecked	Unchecked	Unchecked	Unchecked	Unchecked	Unchecked		Unchecked	Checked	Unchecked	Unchecked
Screening Data	Mubende Regional Referral hospital		6/23/2021	Visited tuberculosis clinic	March 15th - June, 2020	39	Male	No	Yes	Other family	Complete	Yes	No telephone contacts available	No	No	Complete
Screening Data	Mubende Regional Referral hospital		6/23/2021	Visited tuberculosis clinic	March 15th - June, 2020	20	Female	Yes	Yes	Parent	Complete	Yes		Yes	Yes	Complete
Study Data																	Unchecked	Checked	Unchecked	Unchecked	No										Unchecked	Unchecked	Unchecked	Unchecked	Unchecked	Unchecked	Unchecked	Unchecked	Unchecked	Unchecked	Unchecked	Unchecked	Unchecked	Unchecked		Unchecked	Checked	Unchecked	Unchecked
Screening Data	Mubende Regional Referral hospital		6/23/2021	Visited tuberculosis clinic	March 15th - June, 2020	29	Female	Yes	Yes	Other family	Complete	Yes		Yes	Yes	Complete
Study Data																	Unchecked	Checked	Unchecked	Unchecked	No										Unchecked	Unchecked	Unchecked	Unchecked	Unchecked	Unchecked	Unchecked	Unchecked	Unchecked	Unchecked	Unchecked	Unchecked	Unchecked	Unchecked		Unchecked	Unchecked	Checked	Unchecked
Screening Data	Mubende Regional Referral hospital		6/23/2021	Visited tuberculosis clinic	March 15th - June, 2020	20	Male	No	Yes	Other family	Complete	Yes		Yes	Yes	Complete
Study Data																	Unchecked	Checked	Unchecked	Unchecked	No										Unchecked	Unchecked	Unchecked	Unchecked	Unchecked	Unchecked	Unchecked	Unchecked	Unchecked	Unchecked	Unchecked	Unchecked	Unchecked	Unchecked		Unchecked	Checked	Unchecked	Unchecked
Screening Data	Mubende Regional Referral hospital		6/23/2021	Visited tuberculosis clinic	March 15th - June, 2020	40	Male	Yes	Yes	Other family	Complete	Yes	Wrong contact number	No	No	Complete
Screening Data	Mubende Regional Referral hospital		6/23/2021	Visited tuberculosis clinic	March 15th - June, 2020	21	Male	Yes	Yes	Other family	Complete	Yes	Number not available on this network	No	No	Complete
Screening Data	Mubende Regional Referral hospital		6/23/2021	Visited tuberculosis clinic	March 15th - June, 2020	30	Male	Yes	Yes	Other family	Complete	Yes		Yes	Yes	Complete
Study Data																	Checked	Unchecked	Unchecked	Unchecked	No			March 15th - June, 2020	Hospital		Mubende Regional Referral Hospital		over 2 months	4	Unchecked	Checked	Unchecked	Unchecked	Unchecked	Unchecked	Unchecked	Unchecked	Unchecked	Unchecked	Unchecked	Checked	Unchecked	Unchecked		Unchecked	Unchecked	Unchecked	Unchecked
Screening Data	Mubende Regional Referral hospital		6/23/2021	Visited tuberculosis clinic	March 15th - June, 2020	36	Male	Yes	Yes	Other family	Complete	No				Complete
Screening Data	Mubende Regional Referral hospital		6/23/2021	Visited tuberculosis clinic	March 15th - June, 2020	32	Female	Yes	Yes	Other family	Complete	Yes		Yes	Yes	Complete
Study Data																	Unchecked	Checked	Unchecked	Unchecked	No										Unchecked	Unchecked	Unchecked	Unchecked	Unchecked	Unchecked	Unchecked	Unchecked	Unchecked	Unchecked	Unchecked	Unchecked	Unchecked	Unchecked		Unchecked	Checked	Unchecked	Unchecked
Screening Data	Mubende Regional Referral hospital		6/24/2021	Diagnosed with tuberculosis	September, 2019 - March, 15th, 2020	62	Male	Yes	Yes	Other family	Complete	Yes		Yes	Yes	Complete
Study Data																	Checked	Unchecked	Unchecked	Unchecked	No			September, 2019 - March, 15th, 2020	Hospital		Mubende Regional Referral Hospital		2 weeks to a month	3	Unchecked	Checked	Unchecked	Unchecked	Checked	Unchecked	Unchecked	Unchecked	Unchecked	Unchecked	Unchecked	Unchecked	Unchecked	Unchecked		Unchecked	Unchecked	Unchecked	Unchecked
Screening Data	Mubende Regional Referral hospital		6/24/2021	Diagnosed with tuberculosis	September, 2019 - March, 15th, 2020	28	Female	Yes	Yes	Other family	Complete	Yes	Phone number cannot be reached	No	No	Complete
Screening Data	Mubende Regional Referral hospital		6/24/2021	Diagnosed with tuberculosis	September, 2019 - March, 15th, 2020	54	Male	Yes	Yes	Other family	Complete	Yes		Yes	Yes	Complete
Study Data																	Checked	Unchecked	Unchecked	Unchecked	No			September, 2019 - March, 15th, 2020	Hospital		Mubende Regional Referral Hospital		1-2 months	2	Unchecked	Unchecked	Unchecked	Unchecked	Unchecked	Unchecked	Unchecked	Unchecked	Unchecked	Unchecked	Unchecked	Checked	Unchecked	Unchecked		Unchecked	Unchecked	Unchecked	Unchecked
Screening Data	Mubende Regional Referral hospital		6/24/2021	Diagnosed with tuberculosis	September, 2019 - March, 15th, 2020	42	Male	Yes	Yes	Other family	Complete	Yes		Yes	Yes	Complete
Study Data																	Checked	Unchecked	Unchecked	Unchecked	No			September, 2019 - March, 15th, 2020	Hospital		Mubende Regional Referral Hospital		1-2 months	4	Checked	Unchecked	Unchecked	Unchecked	Unchecked	Unchecked	Unchecked	Unchecked	Unchecked	Unchecked	Unchecked	Checked	Unchecked	Unchecked		Unchecked	Unchecked	Unchecked	Unchecked
Screening Data	Mubende Regional Referral hospital		6/24/2021	Diagnosed with tuberculosis	September, 2019 - March, 15th, 2020	21	Female	Yes	Yes	Other family	Complete	Yes		Yes	Yes	Complete
Study Data																	Checked	Unchecked	Unchecked	Unchecked	No			September, 2019 - March, 15th, 2020	Hospital		Mubende Regional Referral Hospital		2 weeks to a month	3	Checked	Unchecked	Unchecked	Unchecked	Unchecked	Unchecked	Checked	Unchecked	Unchecked	Unchecked	Unchecked	Unchecked	Unchecked	Unchecked		Unchecked	Unchecked	Unchecked	Unchecked
Screening Data	Mubende Regional Referral hospital		6/24/2021	Diagnosed with tuberculosis	September, 2019 - March, 15th, 2020	27	Female	Yes	Yes	Other family	Complete	Yes		Yes	Yes	Complete
Study Data																	Checked	Unchecked	Unchecked	Unchecked	No			September, 2019 - March, 15th, 2020	Hospital		Mubende Regional Referral Hospital		1-2 months	2	Unchecked	Unchecked	Unchecked	Unchecked	Unchecked	Unchecked	Unchecked	Unchecked	Unchecked	Unchecked	Unchecked	Checked	Unchecked	Unchecked		Unchecked	Unchecked	Unchecked	Unchecked
Screening Data	Mubende Regional Referral hospital		6/24/2021	Diagnosed with tuberculosis	September, 2019 - March, 15th, 2020	28	Male	Yes	Yes	Other family	Complete	Yes		Yes	Yes	Complete
Study Data																	Checked	Unchecked	Unchecked	Unchecked	No			September, 2019 - March, 15th, 2020	Hospital		Mubende Regional Referral Hospital		over 2 months	2	Checked	Checked	Unchecked	Unchecked	Checked	Unchecked	Unchecked	Unchecked	Unchecked	Unchecked	Unchecked	Checked	Unchecked	Unchecked		Unchecked	Unchecked	Unchecked	Unchecked
Screening Data	Mubende Regional Referral hospital		6/24/2021	Diagnosed with tuberculosis	September, 2019 - March, 15th, 2020	22	Male	Yes	Yes	Other family	Complete	Yes	Phone number cannot be reached	No	No	Complete
Screening Data	Mubende Regional Referral hospital		6/24/2021	Diagnosed with tuberculosis	September, 2019 - March, 15th, 2020	23	Male	Yes	Yes	Other family	Complete					Incomplete
Screening Data	Mubende Regional Referral hospital		6/24/2021	Diagnosed with tuberculosis	September, 2019 - March, 15th, 2020	45	Male	Yes	Yes	Other family	Complete	Yes		Yes	Yes	Complete
Study Data																	Checked	Unchecked	Unchecked	Unchecked	No			September, 2019 - March, 15th, 2020	Hospital		Mubende Regional Referral Hospital		1-2 months	4	Checked	Checked	Unchecked	Unchecked	Unchecked	Unchecked	Unchecked	Unchecked	Unchecked	Unchecked	Unchecked	Unchecked	Unchecked	Unchecked		Unchecked	Unchecked	Unchecked	Unchecked
Screening Data	Mubende Regional Referral hospital		6/24/2021	Diagnosed with tuberculosis	September, 2019 - March, 15th, 2020	30	Female	Yes	Yes	Other family	Complete	Yes		Yes	Yes	Complete
Study Data																	Checked	Unchecked	Unchecked	Unchecked	No			September, 2019 - March, 15th, 2020	Hospital		Mubende Regional Referral Hospital		1-2 months	3	Checked	Checked	Unchecked	Unchecked	Unchecked	Unchecked	Unchecked	Unchecked	Unchecked	Unchecked	Unchecked	Unchecked	Unchecked	Unchecked		Unchecked	Unchecked	Unchecked	Unchecked
Screening Data	Mubende Regional Referral hospital		6/24/2021	Diagnosed with tuberculosis	September, 2019 - March, 15th, 2020	35	Male	Yes	Yes	Other family	Complete					Incomplete
Screening Data	Mubende Regional Referral hospital		6/24/2021	Diagnosed with tuberculosis	September, 2019 - March, 15th, 2020	25	Male	Yes	Yes	Other family	Complete	Yes		Yes	Yes	Complete
Study Data																	Checked	Unchecked	Unchecked	Unchecked	No			March 15th - June, 2020	Hospital		Mubende Regional Referral Hospital		2 weeks to a month	3	Checked	Checked	Unchecked	Unchecked	Unchecked	Unchecked	Unchecked	Unchecked	Unchecked	Unchecked	Unchecked	Unchecked	Unchecked	Unchecked		Unchecked	Unchecked	Unchecked	Unchecked
Screening Data	Mubende Regional Referral hospital		6/24/2021	Visited tuberculosis clinic	September, 2019 - March, 15th, 2020	31	Male	Yes	Yes	Other family	Complete	Yes		Yes	Yes	Complete
Study Data																	Unchecked	Checked	Unchecked	Unchecked	No										Unchecked	Unchecked	Unchecked	Unchecked	Unchecked	Unchecked	Unchecked	Unchecked	Unchecked	Unchecked	Unchecked	Unchecked	Unchecked	Unchecked		Checked	Unchecked	Unchecked	Unchecked
Screening Data	Mubende Regional Referral hospital		6/24/2021	Visited tuberculosis clinic	September, 2019 - March, 15th, 2020	18	Male	No	Yes	Other family	Complete	Yes		Yes	Yes	Complete
Study Data																	Unchecked	Checked	Unchecked	Unchecked	No										Unchecked	Unchecked	Unchecked	Unchecked	Unchecked	Unchecked	Unchecked	Unchecked	Unchecked	Unchecked	Unchecked	Unchecked	Unchecked	Unchecked		Checked	Unchecked	Unchecked	Unchecked
Screening Data	Mubende Regional Referral hospital		6/24/2021	Visited tuberculosis clinic	September, 2019 - March, 15th, 2020	24	Male	No	Yes	Other family	Complete	Yes	Wrong number, the contact person doesn't know the Patient	No	No	Complete
Screening Data	Mubende Regional Referral hospital		6/24/2021	Visited tuberculosis clinic	September, 2019 - March, 15th, 2020	39	Male	Yes	Yes	Other family	Complete	Yes	Patient far from the supporter	No	No	Complete
Screening Data	Mubende Regional Referral hospital		6/24/2021	Visited tuberculosis clinic	September, 2019 - March, 15th, 2020	23	Male	No	Yes	Other family	Complete	Yes	Phone number cannot be reached	No	No	Complete
Screening Data	Mubende Regional Referral hospital		6/24/2021	Visited tuberculosis clinic	September, 2019 - March, 15th, 2020	26	Male	Yes	Yes	Other family	Complete	Yes		Yes	Yes	Complete
Study Data																	Unchecked	Checked	Unchecked	Unchecked	No										Unchecked	Unchecked	Unchecked	Unchecked	Unchecked	Unchecked	Unchecked	Unchecked	Unchecked	Unchecked	Unchecked	Unchecked	Unchecked	Unchecked		Checked	Unchecked	Unchecked	Unchecked
Screening Data	Mubende Regional Referral hospital		6/24/2021	Visited tuberculosis clinic	September, 2019 - March, 15th, 2020	30	Male	Yes	Yes	Other family	Complete	Yes		Yes	Yes	Complete
Study Data																	Unchecked	Checked	Unchecked	Unchecked	No										Unchecked	Unchecked	Unchecked	Unchecked	Unchecked	Unchecked	Unchecked	Unchecked	Unchecked	Unchecked	Unchecked	Unchecked	Unchecked	Unchecked		Checked	Unchecked	Unchecked	Unchecked
Screening Data	Mubende Regional Referral hospital		6/24/2021	Visited tuberculosis clinic	September, 2019 - March, 15th, 2020	33	Female	Yes	Yes	Other family	Complete	Yes		Yes	Yes	Complete
Study Data																	Unchecked	Checked	Unchecked	Unchecked	No										Unchecked	Unchecked	Unchecked	Unchecked	Unchecked	Unchecked	Unchecked	Unchecked	Unchecked	Unchecked	Unchecked	Unchecked	Unchecked	Unchecked		Checked	Unchecked	Unchecked	Unchecked
Screening Data	Mubende Regional Referral hospital		6/24/2021	Visited tuberculosis clinic	September, 2019 - March, 15th, 2020	38	Male	Yes	Yes	Other family	Complete	Yes	Wrong number the owner claims that he is in Yumbe	No	No	Complete
Screening Data	Mubende Regional Referral hospital		6/24/2021	Visited tuberculosis clinic	September, 2019 - March, 15th, 2020	26	Male	Yes	Yes	Other family	Complete	Yes	Wrong number, the contact person doesn't know the Patient	No	No	Complete
Screening Data	Mubende Regional Referral hospital		6/24/2021	Visited tuberculosis clinic	September, 2019 - March, 15th, 2020	60	Male	Yes	Yes	Other family	Complete	Yes		Yes	Yes	Complete
Study Data																	Unchecked	Checked	Unchecked	Unchecked	No										Unchecked	Unchecked	Unchecked	Unchecked	Unchecked	Unchecked	Unchecked	Unchecked	Unchecked	Unchecked	Unchecked	Unchecked	Unchecked	Unchecked		Checked	Unchecked	Unchecked	Unchecked
Screening Data	Mubende Regional Referral hospital		6/24/2021	Visited tuberculosis clinic	September, 2019 - March, 15th, 2020	49	Female	Yes	Yes	Other family	Complete	Yes	Not Available	No	No	Complete
Screening Data	Mubende Regional Referral hospital		6/24/2021	Visited tuberculosis clinic	September, 2019 - March, 15th, 2020	34	Female	Yes	Yes	Other family	Complete	Yes	Phone number cannot be reached at this time	No	No	Complete
Screening Data	Mulago National Referral Hospital		8/11/2021	Admitted to tuberculosis inpatient ward	September, 2019 - March, 15th, 2020	35	Male	Yes	Yes	Other family	Complete	Yes		Yes	Yes	Complete
Study Data																	Unchecked	Unchecked	Unchecked	Checked	No										Unchecked	Unchecked	Unchecked	Unchecked	Unchecked	Unchecked	Unchecked	Unchecked	Unchecked	Unchecked	Unchecked	Unchecked	Unchecked	Unchecked		Unchecked	Unchecked	Unchecked	Unchecked
Screening Data	Mulago National Referral Hospital		8/11/2021	Admitted to tuberculosis inpatient ward	September, 2019 - March, 15th, 2020	23	Male	Yes	Yes	Other family	Complete	Yes		Yes	Yes	Complete
Study Data																	Unchecked	Unchecked	Unchecked	Checked	No										Unchecked	Unchecked	Unchecked	Unchecked	Unchecked	Unchecked	Unchecked	Unchecked	Unchecked	Unchecked	Unchecked	Unchecked	Unchecked	Unchecked		Unchecked	Unchecked	Unchecked	Unchecked
Screening Data	Mulago National Referral Hospital		8/11/2021	Admitted to tuberculosis inpatient ward	September, 2019 - March, 15th, 2020	24	Male	Yes	Yes	Other family	Complete	Yes	Participant went outside of the country	No	No	Complete
Screening Data	Mulago National Referral Hospital		8/11/2021	Admitted to tuberculosis inpatient ward	September, 2019 - March, 15th, 2020	31	Female	Yes	Yes	Other family	Complete	Yes		Yes	Yes	Complete
Study Data																	Unchecked	Unchecked	Unchecked	Checked	No										Unchecked	Unchecked	Unchecked	Unchecked	Unchecked	Unchecked	Unchecked	Unchecked	Unchecked	Unchecked	Unchecked	Unchecked	Unchecked	Unchecked		Unchecked	Unchecked	Unchecked	Unchecked
Screening Data	Mulago National Referral Hospital		8/11/2021	Admitted to tuberculosis inpatient ward	September, 2019 - March, 15th, 2020	39	Male	Yes	Yes	Other family	Complete	Yes		Yes	Yes	Complete
Study Data																	Unchecked	Unchecked	Unchecked	Checked	No										Unchecked	Unchecked	Unchecked	Unchecked	Unchecked	Unchecked	Unchecked	Unchecked	Unchecked	Unchecked	Unchecked	Unchecked	Unchecked	Unchecked		Unchecked	Unchecked	Unchecked	Unchecked
Screening Data	Mulago National Referral Hospital		8/11/2021	Admitted to tuberculosis inpatient ward	September, 2019 - March, 15th, 2020	20	Female	Yes	Yes	Partner	Complete	Yes		Yes	Yes	Complete
Study Data																	Unchecked	Unchecked	Unchecked	Checked	No										Unchecked	Unchecked	Unchecked	Unchecked	Unchecked	Unchecked	Unchecked	Unchecked	Unchecked	Unchecked	Unchecked	Unchecked	Unchecked	Unchecked		Unchecked	Unchecked	Unchecked	Unchecked
Screening Data	Mulago National Referral Hospital		8/11/2021	Admitted to tuberculosis inpatient ward	September, 2019 - March, 15th, 2020	22	Male	Yes	Yes	Other family	Complete	Yes	Available phone contacts are off	No	No	Complete
Screening Data	Mulago National Referral Hospital		8/11/2021	Admitted to tuberculosis inpatient ward	September, 2019 - March, 15th, 2020	25	Male	Yes	Yes	Other family	Complete	Yes	Available phone contacts are off	No	No	Complete
Study Data																	Unchecked	Unchecked	Unchecked	Checked	No										Unchecked	Unchecked	Unchecked	Unchecked	Unchecked	Unchecked	Unchecked	Unchecked	Unchecked	Unchecked	Unchecked	Unchecked	Unchecked	Unchecked		Unchecked	Unchecked	Unchecked	Unchecked
Screening Data	Mulago National Referral Hospital		8/11/2021	Missed a tuberculosis clinic appointment	March 15th - June, 2020	25	Female	Yes	Yes	Other family	Complete	Yes	Available phone contact is off	No	No	Complete
Screening Data	Mulago National Referral Hospital		8/11/2021	Admitted to tuberculosis inpatient ward	September, 2019 - March, 15th, 2020	39	Female	Yes	Yes	Other family	Complete	Yes		Yes	Yes	Complete
Study Data																	Unchecked	Unchecked	Unchecked	Checked	No										Unchecked	Unchecked	Unchecked	Unchecked	Unchecked	Unchecked	Unchecked	Unchecked	Unchecked	Unchecked	Unchecked	Unchecked	Unchecked	Unchecked		Unchecked	Unchecked	Unchecked	Unchecked
Screening Data	Mulago National Referral Hospital		8/12/2021	Admitted to tuberculosis inpatient ward	After June 2020	52	Male	Yes	Yes	Other family	Complete	No				Complete
Screening Data	Mulago National Referral Hospital		8/11/2021	Admitted to tuberculosis inpatient ward	September, 2019 - March, 15th, 2020	49	Male	Yes	Yes	Sibling	Complete	Yes		Yes	Yes	Complete
Study Data																	Unchecked	Unchecked	Unchecked	Checked	No										Unchecked	Unchecked	Unchecked	Unchecked	Unchecked	Unchecked	Unchecked	Unchecked	Unchecked	Unchecked	Unchecked	Unchecked	Unchecked	Unchecked		Unchecked	Unchecked	Unchecked	Unchecked
Screening Data	Mulago National Referral Hospital		8/11/2021	Admitted to tuberculosis inpatient ward	September, 2019 - March, 15th, 2020	26	Female	Yes	Yes	Other family	Complete	Yes		Yes	Yes	Complete
Study Data																	Unchecked	Unchecked	Unchecked	Checked	No										Unchecked	Unchecked	Unchecked	Unchecked	Unchecked	Unchecked	Unchecked	Unchecked	Unchecked	Unchecked	Unchecked	Unchecked	Unchecked	Unchecked		Unchecked	Unchecked	Unchecked	Unchecked
Screening Data	Mulago National Referral Hospital		8/11/2021	Admitted to tuberculosis inpatient ward	September, 2019 - March, 15th, 2020	20	Male	Yes	Yes	Other family	Complete	Yes		Yes	Yes	Complete
Study Data																	Unchecked	Unchecked	Unchecked	Checked	Yes	2018	2								Unchecked	Unchecked	Unchecked	Unchecked	Unchecked	Unchecked	Unchecked	Unchecked	Unchecked	Unchecked	Unchecked	Unchecked	Unchecked	Unchecked		Unchecked	Unchecked	Unchecked	Unchecked
Screening Data	Mulago National Referral Hospital		8/11/2021	Admitted to tuberculosis inpatient ward	September, 2019 - March, 15th, 2020	32	Male	Yes	Yes	Other family	Complete	Yes		Yes	Yes	Complete
Study Data																	Unchecked	Unchecked	Unchecked	Checked	No										Unchecked	Unchecked	Unchecked	Unchecked	Unchecked	Unchecked	Unchecked	Unchecked	Unchecked	Unchecked	Unchecked	Unchecked	Unchecked	Unchecked		Unchecked	Unchecked	Unchecked	Unchecked
Screening Data	Mulago National Referral Hospital		8/11/2021	Admitted to tuberculosis inpatient ward	September, 2019 - March, 15th, 2020	40	Male	Yes	Yes	Partner	Complete	Yes		Yes	Yes	Complete
Study Data																	Unchecked	Unchecked	Unchecked	Checked	No										Unchecked	Unchecked	Unchecked	Unchecked	Unchecked	Unchecked	Unchecked	Unchecked	Unchecked	Unchecked	Unchecked	Unchecked	Unchecked	Unchecked		Unchecked	Unchecked	Unchecked	Unchecked
Screening Data	Mulago National Referral Hospital		8/11/2021	Admitted to tuberculosis inpatient ward	September, 2019 - March, 15th, 2020	26	Female	Yes	Yes	Other family	Complete	Yes		Yes	Yes	Complete
Study Data																	Unchecked	Unchecked	Unchecked	Checked	No										Unchecked	Unchecked	Unchecked	Unchecked	Unchecked	Unchecked	Unchecked	Unchecked	Unchecked	Unchecked	Unchecked	Unchecked	Unchecked	Unchecked		Unchecked	Unchecked	Unchecked	Unchecked
Screening Data	Mulago National Referral Hospital		8/11/2021	Admitted to tuberculosis inpatient ward	September, 2019 - March, 15th, 2020	33	Male	Yes	Yes	Sibling	Complete	Yes		Yes	Yes	Complete
Study Data																	Unchecked	Unchecked	Unchecked	Checked	No										Unchecked	Unchecked	Unchecked	Unchecked	Unchecked	Unchecked	Unchecked	Unchecked	Unchecked	Unchecked	Unchecked	Unchecked	Unchecked	Unchecked		Unchecked	Unchecked	Unchecked	Unchecked
Screening Data	Mulago National Referral Hospital		8/11/2021	Admitted to tuberculosis inpatient ward	September, 2019 - March, 15th, 2020	38	Female	Yes	Yes	Partner	Complete	Yes	Available phone contacts are off	No	No	Complete
Screening Data	Mulago National Referral Hospital		8/11/2021	Admitted to tuberculosis inpatient ward	September, 2019 - March, 15th, 2020	30	Male	Yes	Yes	Other family	Complete	Yes		Yes	Yes	Complete
Study Data																	Unchecked	Unchecked	Unchecked	Checked	No										Unchecked	Unchecked	Unchecked	Unchecked	Unchecked	Unchecked	Unchecked	Unchecked	Unchecked	Unchecked	Unchecked	Unchecked	Unchecked	Unchecked		Unchecked	Unchecked	Unchecked	Unchecked
Screening Data	Mulago National Referral Hospital		8/11/2021	Admitted to tuberculosis inpatient ward	September, 2019 - March, 15th, 2020	20	Male	Yes	Yes	Parent	Complete	Yes	Travelled out of the country	No	No	Complete
Screening Data	Mulago National Referral Hospital		8/11/2021	Admitted to tuberculosis inpatient ward	September, 2019 - March, 15th, 2020	20	Female	Yes	Yes	Parent	Complete	Yes	Available phone contacts are off	No	No	Complete
Screening Data	Mulago National Referral Hospital		8/11/2021	Admitted to tuberculosis inpatient ward	September, 2019 - March, 15th, 2020	22	Female	Yes	Yes	Other family	Complete	Yes		Yes	Yes	Complete
Study Data																	Unchecked	Unchecked	Unchecked	Checked	No										Unchecked	Unchecked	Unchecked	Unchecked	Unchecked	Unchecked	Unchecked	Unchecked	Unchecked	Unchecked	Unchecked	Unchecked	Unchecked	Unchecked		Unchecked	Unchecked	Unchecked	Unchecked
Screening Data	Mulago National Referral Hospital		8/11/2021	Admitted to tuberculosis inpatient ward	September, 2019 - March, 15th, 2020	57	Male	Yes	Yes	Other family	Complete	Yes	Available phone contacts are off	No	No	Complete
Screening Data	Mulago National Referral Hospital		8/11/2021	Admitted to tuberculosis inpatient ward	September, 2019 - March, 15th, 2020	19	Male	Yes	Yes	Other family	Complete	Yes		Yes	Yes	Complete
Study Data																	Unchecked	Unchecked	Unchecked	Checked	No										Unchecked	Unchecked	Unchecked	Unchecked	Unchecked	Unchecked	Unchecked	Unchecked	Unchecked	Unchecked	Unchecked	Unchecked	Unchecked	Unchecked		Unchecked	Unchecked	Unchecked	Unchecked
Screening Data	Mulago National Referral Hospital		8/11/2021	Admitted to tuberculosis inpatient ward	September, 2019 - March, 15th, 2020	23	Male	Yes	Yes	Other family	Complete	Yes		Yes	Yes	Complete
Study Data																	Unchecked	Unchecked	Unchecked	Checked	No										Unchecked	Unchecked	Unchecked	Unchecked	Unchecked	Unchecked	Unchecked	Unchecked	Unchecked	Unchecked	Unchecked	Unchecked	Unchecked	Unchecked		Unchecked	Unchecked	Unchecked	Unchecked
Screening Data	Mulago National Referral Hospital		8/11/2021	Admitted to tuberculosis inpatient ward	September, 2019 - March, 15th, 2020	45	Male	Yes	Yes	Other family	Complete	Yes	Available phone contacts are off	No	No	Complete
Screening Data	Mulago National Referral Hospital		8/11/2021	Admitted to tuberculosis inpatient ward	September, 2019 - March, 15th, 2020	39	Female	Yes	Yes	Other family	Complete	Yes	Available phone contacts are off	No	No	Complete
Screening Data	Mulago National Referral Hospital		8/11/2021	Admitted to tuberculosis inpatient ward	September, 2019 - March, 15th, 2020	41	Female	Yes	Yes	Other family	Complete	Yes		Yes	Yes	Complete
Study Data																	Unchecked	Unchecked	Unchecked	Checked	No										Unchecked	Unchecked	Unchecked	Unchecked	Unchecked	Unchecked	Unchecked	Unchecked	Unchecked	Unchecked	Unchecked	Unchecked	Unchecked	Unchecked		Unchecked	Unchecked	Unchecked	Unchecked
Screening Data	Mulago National Referral Hospital		8/11/2021	Admitted to tuberculosis inpatient ward	September, 2019 - March, 15th, 2020	36	Male	Yes	Yes	Other family	Complete	Yes	Phone calls not picked	No	No	Complete
Screening Data	Mulago National Referral Hospital		8/11/2021	Admitted to tuberculosis inpatient ward	September, 2019 - March, 15th, 2020	32	Male	Yes	Yes	Other family	Complete	Yes	Available phone contacts are off	No	No	Complete
Screening Data	Mulago National Referral Hospital		8/11/2021	Admitted to tuberculosis inpatient ward	September, 2019 - March, 15th, 2020	38	Male	Yes	Yes	Other (Not Specified)	Complete	Yes	Treatment supporter out of reach of the study participant	No	No	Complete
Study Data																	Unchecked	Unchecked	Unchecked	Checked	Yes	2019	2								Unchecked	Unchecked	Unchecked	Unchecked	Unchecked	Unchecked	Unchecked	Unchecked	Unchecked	Unchecked	Unchecked	Unchecked	Unchecked	Unchecked		Unchecked	Unchecked	Unchecked	Unchecked
Screening Data	Mulago National Referral Hospital		8/11/2021	Admitted to tuberculosis inpatient ward	September, 2019 - March, 15th, 2020	32	Male	Yes	Yes	Other family	Complete	Yes		Yes	Yes	Complete
Study Data																	Unchecked	Unchecked	Unchecked	Checked	No										Unchecked	Unchecked	Unchecked	Unchecked	Unchecked	Unchecked	Unchecked	Unchecked	Unchecked	Unchecked	Unchecked	Unchecked	Unchecked	Unchecked		Unchecked	Unchecked	Unchecked	Unchecked
Screening Data	Mulago National Referral Hospital		8/11/2021	Admitted to tuberculosis inpatient ward	September, 2019 - March, 15th, 2020	29	Female	Yes	Yes	Other family	Complete	Yes	Available phone contacts are off	No	No	Complete
Screening Data	Mulago National Referral Hospital		8/11/2021	Admitted to tuberculosis inpatient ward	September, 2019 - March, 15th, 2020	30	Female	Yes	Yes	Other family	Complete	Yes		Yes	Yes	Complete
Study Data																	Unchecked	Unchecked	Unchecked	Checked	No										Unchecked	Unchecked	Unchecked	Unchecked	Unchecked	Unchecked	Unchecked	Unchecked	Unchecked	Unchecked	Unchecked	Unchecked	Unchecked	Unchecked		Unchecked	Unchecked	Unchecked	Unchecked
Screening Data	Mulago National Referral Hospital		8/11/2021	Admitted to tuberculosis inpatient ward	September, 2019 - March, 15th, 2020	70	Female	No	Yes	Other family	Complete	Yes	Available phone contact is off	No	No	Complete
Screening Data	Mulago National Referral Hospital		8/11/2021	Admitted to tuberculosis inpatient ward	September, 2019 - March, 15th, 2020	34	Male	Yes	Yes	Other family	Complete	Yes	Available phone contact is off	No	No	Complete
Screening Data	Mulago National Referral Hospital		8/11/2021	Admitted to tuberculosis inpatient ward	September, 2019 - March, 15th, 2020	29	Male	Yes	Yes	Other family	Complete	Yes	Available phone contacts are off	No	No	Complete
Screening Data	Mulago National Referral Hospital		8/11/2021	Admitted to tuberculosis inpatient ward	September, 2019 - March, 15th, 2020	80	Female	Yes	Yes	Other family	Complete	No				Complete
Screening Data	Mulago National Referral Hospital		8/11/2021	Admitted to tuberculosis inpatient ward	September, 2019 - March, 15th, 2020	19	Female	Yes	Yes	Other family	Complete	Yes		Yes	Yes	Complete
Study Data																	Unchecked	Unchecked	Unchecked	Checked	No										Unchecked	Unchecked	Unchecked	Unchecked	Unchecked	Unchecked	Unchecked	Unchecked	Unchecked	Unchecked	Unchecked	Unchecked	Unchecked	Unchecked		Unchecked	Unchecked	Unchecked	Unchecked
Screening Data	Mulago National Referral Hospital		8/12/2021	Admitted to tuberculosis inpatient ward	March 15th - June, 2020	19	Male	No	Yes	Other family	Complete	Yes	Available phone contacts are off	No	No	Complete
Screening Data	Mulago National Referral Hospital		8/12/2021	Admitted to tuberculosis inpatient ward	March 15th - June, 2020	24	Female	Yes	Yes	Other family	Complete	Yes		Yes	Yes	Complete
Study Data																	Unchecked	Unchecked	Unchecked	Checked	No										Unchecked	Unchecked	Unchecked	Unchecked	Unchecked	Unchecked	Unchecked	Unchecked	Unchecked	Unchecked	Unchecked	Unchecked	Unchecked	Unchecked		Unchecked	Unchecked	Unchecked	Unchecked
Screening Data	Mulago National Referral Hospital		8/12/2021	Admitted to tuberculosis inpatient ward	March 15th - June, 2020	38	Male	Yes	Yes	Other family	Complete	Yes		Yes	Yes	Complete
Study Data																	Unchecked	Unchecked	Unchecked	Checked	No										Unchecked	Unchecked	Unchecked	Unchecked	Unchecked	Unchecked	Unchecked	Unchecked	Unchecked	Unchecked	Unchecked	Unchecked	Unchecked	Unchecked		Unchecked	Unchecked	Unchecked	Unchecked
Screening Data	Mulago National Referral Hospital		8/12/2021	Admitted to tuberculosis inpatient ward	March 15th - June, 2020	41	Male	Yes	Yes	Partner	Complete	Yes		Yes	Yes	Complete
Study Data																	Unchecked	Unchecked	Unchecked	Checked	Yes	2015	2								Unchecked	Unchecked	Unchecked	Unchecked	Unchecked	Unchecked	Unchecked	Unchecked	Unchecked	Unchecked	Unchecked	Unchecked	Unchecked	Unchecked		Unchecked	Unchecked	Unchecked	Unchecked
Screening Data	Mulago National Referral Hospital		8/12/2021	Admitted to tuberculosis inpatient ward	March 15th - June, 2020	42	Female	Yes	Yes	Other family	Complete					Incomplete
Screening Data	Mulago National Referral Hospital		8/12/2021	Admitted to tuberculosis inpatient ward	March 15th - June, 2020	56	Male	Yes	Yes	Other family	Complete	Yes		Yes	Yes	Complete
Study Data																	Unchecked	Unchecked	Unchecked	Checked	No										Unchecked	Unchecked	Unchecked	Unchecked	Unchecked	Unchecked	Unchecked	Unchecked	Unchecked	Unchecked	Unchecked	Unchecked	Unchecked	Unchecked		Unchecked	Unchecked	Unchecked	Unchecked
Screening Data	Mulago National Referral Hospital		8/12/2021	Admitted to tuberculosis inpatient ward	March 15th - June, 2020	52	Female	Yes	Yes	Child	Complete	Yes	Available phone contacts are off	No	No	Complete
Screening Data	Mulago National Referral Hospital		8/12/2021	Admitted to tuberculosis inpatient ward	March 15th - June, 2020	29	Male	Yes	Yes	Other family	Complete	Yes		Yes	Yes	Complete
Study Data																	Unchecked	Unchecked	Unchecked	Checked	No										Unchecked	Unchecked	Unchecked	Unchecked	Unchecked	Unchecked	Unchecked	Unchecked	Unchecked	Unchecked	Unchecked	Unchecked	Unchecked	Unchecked		Unchecked	Unchecked	Unchecked	Unchecked
Screening Data	Mulago National Referral Hospital		8/12/2021	Admitted to tuberculosis inpatient ward	March 15th - June, 2020	32	Female	Yes	Yes	Other family	Complete	Yes		Yes	Yes	Complete
Study Data																	Unchecked	Unchecked	Unchecked	Checked	No										Unchecked	Unchecked	Unchecked	Unchecked	Unchecked	Unchecked	Unchecked	Unchecked	Unchecked	Unchecked	Unchecked	Unchecked	Unchecked	Unchecked		Unchecked	Unchecked	Unchecked	Unchecked
Screening Data	Mulago National Referral Hospital		8/12/2021	Admitted to tuberculosis inpatient ward	March 15th - June, 2020	30	Male	Yes	Yes	Other family	Complete	Yes		Yes	Yes	Complete
Study Data																	Unchecked	Unchecked	Unchecked	Checked	No										Unchecked	Unchecked	Unchecked	Unchecked	Unchecked	Unchecked	Unchecked	Unchecked	Unchecked	Unchecked	Unchecked	Unchecked	Unchecked	Unchecked		Unchecked	Unchecked	Unchecked	Unchecked
Screening Data	Mulago National Referral Hospital		8/12/2021	Admitted to tuberculosis inpatient ward	March 15th - June, 2020	19	Male	Yes	Yes	Other family	Complete	Yes		Yes	Yes	Complete
Study Data																	Unchecked	Unchecked	Unchecked	Checked	No										Unchecked	Unchecked	Unchecked	Unchecked	Unchecked	Unchecked	Unchecked	Unchecked	Unchecked	Unchecked	Unchecked	Unchecked	Unchecked	Unchecked		Unchecked	Unchecked	Unchecked	Unchecked
Screening Data	Mulago National Referral Hospital		8/12/2021	Admitted to tuberculosis inpatient ward	March 15th - June, 2020	40	Female	Yes	Yes	Other family	Complete	Yes	Available phone contacts are off	No	No	Complete
Screening Data	Mulago National Referral Hospital		8/12/2021	Admitted to tuberculosis inpatient ward	March 15th - June, 2020	65	Female	Yes	Yes	Other family	Complete	No				Complete
Screening Data	Mulago National Referral Hospital		8/12/2021	Admitted to tuberculosis inpatient ward	March 15th - June, 2020	80	Male	Yes	Yes	Other family	Complete	Yes		Yes	Yes	Complete
Study Data																	Unchecked	Unchecked	Unchecked	Checked	No										Unchecked	Unchecked	Unchecked	Unchecked	Unchecked	Unchecked	Unchecked	Unchecked	Unchecked	Unchecked	Unchecked	Unchecked	Unchecked	Unchecked		Unchecked	Unchecked	Unchecked	Unchecked
Screening Data	Mulago National Referral Hospital		8/12/2021	Admitted to tuberculosis inpatient ward	March 15th - June, 2020	35	Female	Yes	Yes	Other family	Complete	Yes		Yes	Yes	Complete
Study Data																	Unchecked	Unchecked	Unchecked	Checked	No										Unchecked	Unchecked	Unchecked	Unchecked	Unchecked	Unchecked	Unchecked	Unchecked	Unchecked	Unchecked	Unchecked	Unchecked	Unchecked	Unchecked		Unchecked	Unchecked	Unchecked	Unchecked
Screening Data	Mulago National Referral Hospital		8/12/2021	Admitted to tuberculosis inpatient ward	March 15th - June, 2020	23	Female	Yes	Yes	Other family	Complete	Yes	Available phone contacts are off	No	No	Complete
Screening Data	Mulago National Referral Hospital		8/12/2021	Admitted to tuberculosis inpatient ward	March 15th - June, 2020	28	Male	Yes	Yes	Parent	Complete	Yes		Yes	Yes	Complete
Study Data																	Unchecked	Unchecked	Unchecked	Checked	No										Unchecked	Unchecked	Unchecked	Unchecked	Unchecked	Unchecked	Unchecked	Unchecked	Unchecked	Unchecked	Unchecked	Unchecked	Unchecked	Unchecked		Unchecked	Unchecked	Unchecked	Unchecked
Screening Data	Mulago National Referral Hospital		8/12/2021	Admitted to tuberculosis inpatient ward	March 15th - June, 2020	39	Male	Yes	Yes	Other family	Complete	Yes		Yes	Yes	Complete
Study Data																	Unchecked	Unchecked	Unchecked	Checked	No										Unchecked	Unchecked	Unchecked	Unchecked	Unchecked	Unchecked	Unchecked	Unchecked	Unchecked	Unchecked	Unchecked	Unchecked	Unchecked	Unchecked		Unchecked	Unchecked	Unchecked	Unchecked
Screening Data	Mulago National Referral Hospital		8/12/2021	Admitted to tuberculosis inpatient ward	March 15th - June, 2020	50	Male	Yes	Yes	Other family	Complete	Yes	Available phone contacts are off	No	No	Complete
Screening Data	Mulago National Referral Hospital		8/12/2021	Admitted to tuberculosis inpatient ward	March 15th - June, 2020	32	Female	Yes	Yes	Parent	Complete	Yes	Available phone contacts are off	Yes	No	Complete
Screening Data	Mulago National Referral Hospital		8/12/2021	Admitted to tuberculosis inpatient ward	March 15th - June, 2020	23	Male	Yes	Yes	Friend	Complete	Yes		Yes	Yes	Complete
Study Data																	Unchecked	Unchecked	Unchecked	Checked	No										Unchecked	Unchecked	Unchecked	Unchecked	Unchecked	Unchecked	Unchecked	Unchecked	Unchecked	Unchecked	Unchecked	Unchecked	Unchecked	Unchecked		Unchecked	Unchecked	Unchecked	Unchecked
Screening Data	Mulago National Referral Hospital		8/12/2021	Admitted to tuberculosis inpatient ward	March 15th - June, 2020	28	Male	Yes	Yes	Other family	Complete	No				Complete
Screening Data	Mulago National Referral Hospital		8/12/2021	Admitted to tuberculosis inpatient ward	March 15th - June, 2020	24	Male	Yes	Yes	Other family	Complete	Yes		Yes	Yes	Complete
Study Data																	Unchecked	Unchecked	Unchecked	Checked	No										Unchecked	Unchecked	Unchecked	Unchecked	Unchecked	Unchecked	Unchecked	Unchecked	Unchecked	Unchecked	Unchecked	Unchecked	Unchecked	Unchecked		Unchecked	Unchecked	Unchecked	Unchecked
Screening Data	Mulago National Referral Hospital		8/12/2021	Admitted to tuberculosis inpatient ward	March 15th - June, 2020	29	Male	Yes	Yes	Other family	Complete	Yes		Yes	Yes	Complete
Study Data																	Unchecked	Unchecked	Unchecked	Checked	No										Unchecked	Unchecked	Unchecked	Unchecked	Unchecked	Unchecked	Unchecked	Unchecked	Unchecked	Unchecked	Unchecked	Unchecked	Unchecked	Unchecked		Unchecked	Unchecked	Unchecked	Unchecked
Screening Data	Mulago National Referral Hospital		8/12/2021	Admitted to tuberculosis inpatient ward	March 15th - June, 2020	45	Female	Yes	Yes	Other family	Complete	Yes	Participant very far from the treatment supporter	No	No	Complete
Screening Data	Mulago National Referral Hospital		8/12/2021	Admitted to tuberculosis inpatient ward	After June 2020	38	Female	Yes	Yes	Partner	Complete	Yes		Yes	Yes	Complete
Study Data																	Unchecked	Unchecked	Unchecked	Checked	No										Unchecked	Unchecked	Unchecked	Unchecked	Unchecked	Unchecked	Unchecked	Unchecked	Unchecked	Unchecked	Unchecked	Unchecked	Unchecked	Unchecked		Unchecked	Unchecked	Unchecked	Unchecked
Screening Data	Mulago National Referral Hospital		8/12/2021	Admitted to tuberculosis inpatient ward	March 15th - June, 2020	28	Male	Yes	Yes	Other family	Complete	Yes		Yes	Yes	Complete
Study Data																	Unchecked	Unchecked	Unchecked	Checked	No										Unchecked	Unchecked	Unchecked	Unchecked	Unchecked	Unchecked	Unchecked	Unchecked	Unchecked	Unchecked	Unchecked	Unchecked	Unchecked	Unchecked		Unchecked	Unchecked	Unchecked	Unchecked
Screening Data	Mulago National Referral Hospital		8/12/2021	Admitted to tuberculosis inpatient ward	March 15th - June, 2020	47	Male	Yes	Yes	Other family	Complete	Yes		Yes	Yes	Complete
Study Data																	Unchecked	Unchecked	Unchecked	Checked	No										Unchecked	Unchecked	Unchecked	Unchecked	Unchecked	Unchecked	Unchecked	Unchecked	Unchecked	Unchecked	Unchecked	Unchecked	Unchecked	Unchecked		Unchecked	Unchecked	Unchecked	Unchecked
Screening Data	Mulago National Referral Hospital		8/12/2021	Admitted to tuberculosis inpatient ward	March 15th - June, 2020	54	Female	Yes	Yes	Other family	Complete	Yes		Yes	Yes	Complete
Study Data																	Unchecked	Unchecked	Unchecked	Checked	No										Unchecked	Unchecked	Unchecked	Unchecked	Unchecked	Unchecked	Unchecked	Unchecked	Unchecked	Unchecked	Unchecked	Unchecked	Unchecked	Unchecked		Unchecked	Unchecked	Unchecked	Unchecked
Screening Data	Mulago National Referral Hospital		8/12/2021	Admitted to tuberculosis inpatient ward	March 15th - June, 2020	22	Female	Yes	Yes	Other family	Complete	Yes		Yes	Yes	Complete
Study Data																	Unchecked	Unchecked	Unchecked	Checked	No										Unchecked	Unchecked	Unchecked	Unchecked	Unchecked	Unchecked	Unchecked	Unchecked	Unchecked	Unchecked	Unchecked	Unchecked	Unchecked	Unchecked		Unchecked	Unchecked	Unchecked	Unchecked
Screening Data	Mulago National Referral Hospital		8/12/2021	Admitted to tuberculosis inpatient ward	March 15th - June, 2020	34	Male	Yes	Yes	Other family	Complete	Yes		Yes	Yes	Complete
Study Data																	Unchecked	Unchecked	Unchecked	Checked	No										Unchecked	Unchecked	Unchecked	Unchecked	Unchecked	Unchecked	Unchecked	Unchecked	Unchecked	Unchecked	Unchecked	Unchecked	Unchecked	Unchecked		Unchecked	Unchecked	Unchecked	Unchecked
Screening Data	Mulago National Referral Hospital		8/12/2021	Admitted to tuberculosis inpatient ward	March 15th - June, 2020	27	Male	Yes	Yes	Other family	Complete	Yes		Yes	Yes	Complete
Study Data																	Unchecked	Unchecked	Unchecked	Checked	No										Unchecked	Unchecked	Unchecked	Unchecked	Unchecked	Unchecked	Unchecked	Unchecked	Unchecked	Unchecked	Unchecked	Unchecked	Unchecked	Unchecked		Unchecked	Unchecked	Unchecked	Unchecked
Screening Data	Mulago National Referral Hospital		8/12/2021	Admitted to tuberculosis inpatient ward	March 15th - June, 2020	24	Male	Yes	Yes	Other family	Complete	Yes		Yes	Yes	Complete
Study Data																	Unchecked	Unchecked	Unchecked	Checked	No										Unchecked	Unchecked	Unchecked	Unchecked	Unchecked	Unchecked	Unchecked	Unchecked	Unchecked	Unchecked	Unchecked	Unchecked	Unchecked	Unchecked		Unchecked	Unchecked	Unchecked	Unchecked
[truncated: 529 more rows]
[truncated: 158 more columns]
